# Supplementary material for: Mobile Phone–Supported Physiotherapy for Frozen Shoulder: Feasibility Assessment Based on a Usability Study
Source: JMIR Rehabil Assist Technol. 2017 Jul 20;4(2):e6. doi: 10.2196/rehab.7085 (PMC5544899; doi:10.2196/rehab.7085)
Supplement: Multimedia Appendix 3 [file rehab_v4i2e6_app3.xls]

## Sheet: TAM2
Intention to Use
	q1	q2
p1	4	5
p2	5	5
p3	5	4
p4	1	1
p5	5	5
p5a	5	5
	AVG	STD.DEV
	4.16667	1.46249
Perceived Usefulness
	q1	q2	q3	q4
p1	4	5	2	4
p2	5	1	4	5
p3	5	1	5	5
p4	1	1	4	3
p5	5	5	5	5
p5a	3	5	5	5
	AVG	STD.DEV
	3.875	0.763763
Perceived Ease of Use
	q1	q2	q3	q4
p1	5	5	5	5
p2	5	1	5	5
p3	5	4	5	4
p4	4	5	5	5
p5	4	3	5	4
p5a	4	3	4	4
	AVG	STD.DEV
	4.33333	0.5

## Sheet: USE
Ease of Learning
	q1	q2	q3	q4	AVG	STD.DEV
p1	5	5	5	5
p2	3	3	3	3
p3	5	5	3	4
p4	5	5	5	5
p5	3	4	3	4
p5a	5	4	5	4
AVG	4.33333	4.33333	4	4.16667	4.20833	0.865022
Satisfaction
	q1	q2	q3	q4	q5	q6	q7	AVG	STD.DEV
p1	5	5	5	5	5	4	5
p2	5	5	4	5	5	5	5
p3	5	5	5	5	5	5	5
p4	5	5	4	4		1	5
p5	5	5	5	5	4	3	5
p5a	5		4	5			4
AVG	5	5	4.5	4.83333	4.75	3.6	4.83333	4.64524	0.770383
	easy to understand	easy to answer
p1	5	5
p2	5	5
p3	5	5
p4	5	5
p5	5	5
p5a	5	5

## Sheet: SUS
SUS Calculation
Participant	q1	q2	q3	q4	q5	q6	q7	q8	q9	q10	SUS Score
p1	5	1	5	1	5	1	4	1	5	1	97.5
p2	5	3	5	3	5	1	5	1	3	3	80
p3	5	1	5	3	4	1	5	1	5	1	92.5
p4	1	2	4	1	5	1	5	1	4	1	82.5
p5	5	1	5	3	5	1	4	1	5	1	92.5
p5a	5	1	4	3	5	1	3	1	4	1	85
	AVG	STD.DEV
	88.3333	6.2361
easy to understand	easy to answer
5	5
5	5
4	5
4	4
5	5
4	4
