# Supplementary material for: Mobile Phone–Supported Physiotherapy for Frozen Shoulder: Feasibility Assessment Based on a Usability Study
Source: JMIR Rehabil Assist Technol. 2017 Jul 20;4(2):e6. doi: 10.2196/rehab.7085 (PMC5544899; doi:10.2196/rehab.7085)
Supplement: Multimedia Appendix 4 [file rehab_v4i2e6_app4.csv]

id	exercise_name	duration	day	start_time	end_time	paused	percent	type
PID 01	Frontal Arm Lift	144	7/8/2016	12:10:26 PM	12:12:50 PM	False	40	GYRO
PID 01	Lateral Arm Lift	180	7/8/2016	12:12:50 PM	12:15:50 PM	True	22	GYRO
PID 01	Lateral External Rotation	119	7/8/2016	12:15:50 PM	12:17:49 PM	True	35	GYRO
PID 01	Back Rotation / Scratch	93	7/8/2016	12:17:49 PM	12:19:22 PM	True	79	GYRO
PID 01	Frontal Arm Lift	30	7/9/2016	4:44:57 PM	4:45:27 PM	False	39	GYRO
PID 01	Lateral Arm Lift	32	7/9/2016	4:45:27 PM	4:45:59 PM	False	62	GYRO
PID 01	Lateral External Rotation	47	7/9/2016	4:45:59 PM	4:46:46 PM	False	56	GYRO
PID 01	Back Rotation / Scratch	34	7/9/2016	4:46:46 PM	4:47:20 PM	False	42	GYRO
PID 01	Frontal Arm Lift	41	7/13/2016	7:49:00 PM	7:49:41 PM	False	48	GYRO
PID 01	Lateral Arm Lift	40	7/13/2016	7:49:41 PM	7:50:21 PM	False	65	GYRO
PID 01	Lateral External Rotation	43	7/13/2016	7:50:21 PM	7:51:04 PM	False	41	GYRO
PID 01	Back Rotation / Scratch	30	7/13/2016	7:51:04 PM	7:51:34 PM	False	43	GYRO
PID 01	Frontal Arm Lift	30	7/18/2016	12:18:58 PM	12:19:28 PM	False	61	GYRO
PID 01	Lateral Arm Lift	26	7/18/2016	12:19:28 PM	12:19:54 PM	False	64	GYRO
PID 01	Lateral External Rotation	30	7/18/2016	12:19:54 PM	12:20:24 PM	False	50	GYRO
PID 01	Back Rotation / Scratch	27	7/18/2016	12:20:24 PM	12:20:51 PM	False	77	GYRO
PID 01	Frontal Arm Lift	32	7/18/2016	12:21:36 PM	12:22:08 PM	False	62	GYRO
PID 01	Lateral Arm Lift	26	7/18/2016	12:22:08 PM	12:22:34 PM	False	64	GYRO
PID 01	Lateral External Rotation	28	7/18/2016	12:22:34 PM	12:23:02 PM	False	49	GYRO
PID 01	Back Rotation / Scratch	18	7/18/2016	12:23:02 PM	12:23:20 PM	False	47	GYRO
PID 01	Frontal Arm Lift	-1	7/24/2016	10:08:58 PM	10:08:58 PM	False	-1	SLIDER
PID 01	Lateral Arm Lift	-1	7/24/2016	10:08:58 PM	10:08:58 PM	False	-1	SLIDER
PID 01	Lateral External Rotation	-1	7/24/2016	10:08:58 PM	10:08:58 PM	False	-1	SLIDER
PID 01	Back Rotation / Scratch	-1	7/24/2016	10:08:58 PM	10:08:58 PM	False	-1	SLIDER
PID 01	Frontal Arm Lift	31	7/25/2016	2:08:45 AM	2:09:16 AM	False	60	GYRO
PID 01	Lateral Arm Lift	24	7/25/2016	2:09:16 AM	2:09:40 AM	False	71	GYRO
PID 01	Lateral External Rotation	45	7/25/2016	2:09:40 AM	2:10:25 AM	False	58	GYRO
PID 01	Back Rotation / Scratch	24	7/25/2016	2:10:25 AM	2:10:49 AM	False	53	GYRO
PID 01	Frontal Arm Lift	27	7/25/2016	10:43:24 PM	10:43:51 PM	False	58	GYRO
PID 01	Lateral Arm Lift	27	7/25/2016	10:43:51 PM	10:44:18 PM	False	67	GYRO
PID 01	Lateral External Rotation	32	7/25/2016	10:44:18 PM	10:44:50 PM	False	42	GYRO
PID 01	Back Rotation / Scratch	14	7/25/2016	10:44:50 PM	10:45:04 PM	False	46	GYRO
PID 02	Frontal Arm Lift	81	7/7/2016	7:25:34 AM	7:26:55 AM	False	70	GYRO
PID 02	Lateral Arm Lift	205	7/7/2016	7:26:55 AM	7:30:20 AM	True	25	GYRO
PID 02	Lateral External Rotation	60	7/7/2016	7:30:20 AM	7:31:20 AM	True	95	GYRO
PID 02	Back Rotation / Scratch	734	7/7/2016	7:31:20 AM	7:43:34 AM	True	22	GYRO
PID 02	Frontal Arm Lift	34	7/7/2016	7:42:56 AM	7:43:30 AM	False	0	SLIDER
PID 02	Lateral Arm Lift	15	7/7/2016	7:43:30 AM	7:43:45 AM	True	0	SLIDER
PID 02	Lateral External Rotation	11	7/7/2016	7:43:45 AM	7:43:56 AM	False	0	SLIDER
PID 02	Back Rotation / Scratch	6	7/7/2016	7:43:56 AM	7:44:02 AM	False	0	SLIDER
PID 02	Frontal Arm Lift	6	7/7/2016	7:44:38 AM	7:44:44 AM	False	0	SLIDER
PID 02	Lateral Arm Lift	0	7/7/2016	7:44:44 AM	7:44:44 AM	False	0	SLIDER
PID 02	Lateral External Rotation	0	7/7/2016	7:44:44 AM	7:44:44 AM	False	0	SLIDER
PID 02	Back Rotation / Scratch	0	7/7/2016	7:44:44 AM	7:44:44 AM	False	0	SLIDER
PID 02	Frontal Arm Lift	34	7/7/2016	11:02:50 AM	11:03:24 AM	False	58	GYRO
PID 02	Lateral Arm Lift	42	7/7/2016	11:03:24 AM	11:04:06 AM	False	58	GYRO
PID 02	Lateral External Rotation	38	7/7/2016	11:04:06 AM	11:04:44 AM	False	100	GYRO
PID 02	Back Rotation / Scratch	33	7/7/2016	11:04:44 AM	11:05:17 AM	False	45	GYRO
PID 03	Frontal Arm Lift	38	7/6/2016	5:47:50 PM	5:48:28 PM	False	5	GYRO
PID 03	Lateral Arm Lift	-1	7/6/2016	5:48:28 PM	5:48:28 PM	False	-1	GYRO
PID 03	Lateral External Rotation	-1	7/6/2016	5:48:28 PM	5:48:28 PM	False	-1	GYRO
PID 03	Back Rotation / Scratch	-1	7/6/2016	5:48:28 PM	5:48:28 PM	False	-1	GYRO
PID 03	Frontal Arm Lift	26	7/12/2016	10:18:14 PM	10:18:40 PM	False	0	SLIDER
PID 03	Lateral Arm Lift	11	7/12/2016	10:18:40 PM	10:18:51 PM	False	0	SLIDER
PID 03	Lateral External Rotation	0	7/12/2016	10:18:51 PM	10:18:51 PM	False	0	SLIDER
PID 03	Back Rotation / Scratch	0	7/12/2016	10:18:51 PM	10:18:51 PM	False	0	SLIDER
PID 03	Frontal Arm Lift	104	7/12/2016	10:19:03 PM	10:20:47 PM	False	51	GYRO
PID 03	Lateral Arm Lift	20	7/12/2016	10:20:47 PM	10:21:07 PM	False	57	GYRO
PID 03	Lateral External Rotation	59	7/12/2016	10:21:07 PM	10:22:06 PM	False	77	GYRO
PID 03	Back Rotation / Scratch	16	7/12/2016	10:22:06 PM	10:22:22 PM	False	50	GYRO
PID 03	Frontal Arm Lift	11	7/12/2016	10:22:34 PM	10:22:45 PM	False	0	GYRO
PID 03	Lateral Arm Lift	23	7/12/2016	10:22:45 PM	10:23:08 PM	False	3	GYRO
PID 03	Lateral External Rotation	47	7/12/2016	10:23:08 PM	10:23:55 PM	False	55	GYRO
PID 03	Back Rotation / Scratch	16	7/12/2016	10:23:55 PM	10:24:11 PM	False	45	GYRO
PID 03	Frontal Arm Lift	12	7/12/2016	10:25:05 PM	10:25:17 PM	False	0	SLIDER
PID 03	Lateral Arm Lift	49	7/12/2016	10:25:17 PM	10:26:06 PM	False	0	SLIDER
PID 03	Lateral External Rotation	7	7/12/2016	10:26:06 PM	10:26:13 PM	False	0	SLIDER
PID 03	Back Rotation / Scratch	30	7/12/2016	10:26:13 PM	10:26:43 PM	False	0	SLIDER
PID 03	Frontal Arm Lift	87	7/12/2016	10:26:55 PM	10:28:22 PM	False	66	GYRO
PID 03	Lateral Arm Lift	60	7/12/2016	10:28:22 PM	10:29:22 PM	False	63	GYRO
PID 03	Lateral External Rotation	72	7/12/2016	10:29:22 PM	10:30:34 PM	False	27	GYRO
PID 03	Back Rotation / Scratch	75	7/12/2016	10:30:34 PM	10:31:49 PM	False	59	GYRO
PID 03	Frontal Arm Lift	97	7/12/2016	10:32:25 PM	10:34:02 PM	False	4	SLIDER
PID 03	Lateral Arm Lift	36	7/12/2016	10:34:02 PM	10:34:38 PM	False	4	SLIDER
PID 03	Lateral External Rotation	33	7/12/2016	10:34:38 PM	10:35:11 PM	False	87	SLIDER
PID 03	Back Rotation / Scratch	40	7/12/2016	10:35:11 PM	10:35:51 PM	False	64	SLIDER
PID 03	Frontal Arm Lift	119	7/12/2016	10:36:21 PM	10:38:20 PM	False	1	SLIDER
PID 03	Lateral Arm Lift	30	7/12/2016	10:38:20 PM	10:38:50 PM	False	0	SLIDER
PID 03	Lateral External Rotation	0	7/12/2016	10:38:50 PM	10:38:50 PM	False	0	SLIDER
PID 03	Back Rotation / Scratch	0	7/12/2016	10:38:50 PM	10:38:50 PM	False	0	SLIDER
PID 03	Frontal Arm Lift	32	7/12/2016	10:39:00 PM	10:39:32 PM	False	30	GYRO
PID 03	Lateral Arm Lift	44	7/12/2016	10:39:32 PM	10:40:16 PM	False	16	GYRO
PID 03	Lateral External Rotation	43	7/12/2016	10:40:16 PM	10:40:59 PM	False	100	GYRO
PID 03	Back Rotation / Scratch	23	7/12/2016	10:40:59 PM	10:41:22 PM	False	58	GYRO
PID 03	Frontal Arm Lift	74	7/12/2016	10:41:51 PM	10:43:05 PM	False	13	SLIDER
PID 03	Lateral Arm Lift	31	7/12/2016	10:43:05 PM	10:43:36 PM	False	13	SLIDER
PID 03	Lateral External Rotation	20	7/12/2016	10:43:36 PM	10:43:56 PM	False	9	SLIDER
PID 03	Back Rotation / Scratch	18	7/12/2016	10:43:56 PM	10:44:14 PM	False	11	SLIDER
PID 03	Frontal Arm Lift	25	7/12/2016	10:45:17 PM	10:45:42 PM	False	73	GYRO
PID 03	Lateral Arm Lift	22	7/12/2016	10:45:42 PM	10:46:04 PM	False	47	GYRO
PID 03	Lateral External Rotation	46	7/12/2016	10:46:04 PM	10:46:50 PM	False	64	GYRO
PID 03	Back Rotation / Scratch	24	7/12/2016	10:46:50 PM	10:47:14 PM	False	16	GYRO
PID 03	Frontal Arm Lift	17	7/17/2016	9:44:09 AM	9:44:26 AM	False	67	GYRO
PID 03	Lateral Arm Lift	24	7/17/2016	9:44:26 AM	9:44:50 AM	False	62	GYRO
PID 03	Lateral External Rotation	81	7/17/2016	9:44:50 AM	9:46:11 AM	False	34	GYRO
PID 03	Back Rotation / Scratch	47	7/17/2016	9:46:11 AM	9:46:58 AM	False	17	GYRO
PID 03	Frontal Arm Lift	89	7/20/2016	10:21:37 PM	10:23:06 PM	False	4	SLIDER
PID 03	Lateral Arm Lift	16	7/20/2016	10:23:06 PM	10:23:22 PM	False	4	SLIDER
PID 03	Lateral External Rotation	13	7/20/2016	10:23:22 PM	10:23:35 PM	False	2	SLIDER
PID 03	Back Rotation / Scratch	12	7/20/2016	10:23:35 PM	10:23:47 PM	False	0	SLIDER
PID 03	Frontal Arm Lift	74	7/20/2016	10:24:02 PM	10:25:16 PM	False	79	GYRO
PID 03	Lateral Arm Lift	27	7/20/2016	10:25:16 PM	10:25:43 PM	True	54	GYRO
PID 03	Lateral External Rotation	14	7/20/2016	10:25:43 PM	10:25:57 PM	False	53	GYRO
PID 03	Back Rotation / Scratch	21	7/20/2016	10:25:57 PM	10:26:18 PM	False	43	GYRO
PID 03	Frontal Arm Lift	102	7/20/2016	10:28:01 PM	10:29:43 PM	False	87	SLIDER
PID 03	Lateral Arm Lift	41	7/20/2016	10:29:43 PM	10:30:24 PM	False	16	SLIDER
PID 03	Lateral External Rotation	19	7/20/2016	10:30:24 PM	10:30:43 PM	False	85	SLIDER
PID 03	Back Rotation / Scratch	28	7/20/2016	10:30:43 PM	10:31:11 PM	False	8	SLIDER
PID 03	Frontal Arm Lift	29	7/20/2016	10:31:22 PM	10:31:51 PM	False	74	SLIDER
PID 03	Lateral Arm Lift	7	7/20/2016	10:31:51 PM	10:31:58 PM	False	91	SLIDER
PID 03	Lateral External Rotation	3	7/20/2016	10:31:58 PM	10:32:01 PM	False	15	SLIDER
PID 03	Back Rotation / Scratch	8	7/20/2016	10:32:01 PM	10:32:09 PM	False	12	SLIDER
PID 03	Frontal Arm Lift	20	7/20/2016	10:32:54 PM	10:33:14 PM	False	63	GYRO
PID 03	Lateral Arm Lift	21	7/20/2016	10:33:14 PM	10:33:35 PM	False	32	GYRO
PID 03	Lateral External Rotation	42	7/20/2016	10:33:35 PM	10:34:17 PM	False	41	GYRO
PID 03	Back Rotation / Scratch	19	7/20/2016	10:34:17 PM	10:34:36 PM	False	36	GYRO
PID 03	Frontal Arm Lift	19	7/20/2016	10:35:07 PM	10:35:26 PM	False	37	GYRO
PID 03	Lateral Arm Lift	27	7/20/2016	10:35:26 PM	10:35:53 PM	False	37	GYRO
PID 03	Lateral External Rotation	17	7/20/2016	10:35:53 PM	10:36:10 PM	False	51	GYRO
PID 03	Back Rotation / Scratch	15	7/20/2016	10:36:10 PM	10:36:25 PM	False	42	GYRO
PID 03	Frontal Arm Lift	14	7/20/2016	10:37:22 PM	10:37:36 PM	False	25	GYRO
PID 03	Lateral Arm Lift	22	7/20/2016	10:37:36 PM	10:37:58 PM	False	41	GYRO
PID 03	Lateral External Rotation	18	7/20/2016	10:37:58 PM	10:38:16 PM	False	46	GYRO
PID 03	Back Rotation / Scratch	16	7/20/2016	10:38:16 PM	10:38:32 PM	False	19	GYRO
PID 03	Frontal Arm Lift	18	7/20/2016	10:40:09 PM	10:40:27 PM	False	55	GYRO
PID 03	Lateral Arm Lift	16	7/20/2016	10:40:27 PM	10:40:43 PM	False	38	GYRO
PID 03	Lateral External Rotation	23	7/20/2016	10:40:43 PM	10:41:06 PM	False	74	GYRO
PID 03	Back Rotation / Scratch	18	7/20/2016	10:41:06 PM	10:41:24 PM	False	52	GYRO
PID 03	Frontal Arm Lift	40	7/20/2016	10:43:36 PM	10:44:16 PM	False	2	SLIDER
PID 03	Lateral Arm Lift	12	7/20/2016	10:44:16 PM	10:44:28 PM	False	90	SLIDER
PID 03	Lateral External Rotation	3	7/20/2016	10:44:28 PM	10:44:31 PM	False	12	SLIDER
PID 03	Back Rotation / Scratch	4	7/20/2016	10:44:31 PM	10:44:35 PM	False	9	SLIDER
PID 03	Frontal Arm Lift	11	7/20/2016	10:44:59 PM	10:45:10 PM	False	95	SLIDER
PID 03	Lateral Arm Lift	7	7/20/2016	10:45:10 PM	10:45:17 PM	False	89	SLIDER
PID 03	Lateral External Rotation	4	7/20/2016	10:45:17 PM	10:45:21 PM	False	89	SLIDER
PID 03	Back Rotation / Scratch	3	7/20/2016	10:45:21 PM	10:45:24 PM	False	88	SLIDER
PID 03	Frontal Arm Lift	6	7/20/2016	10:45:49 PM	10:45:55 PM	False	73	SLIDER
PID 03	Lateral Arm Lift	5	7/20/2016	10:45:55 PM	10:46:00 PM	False	87	SLIDER
PID 03	Lateral External Rotation	5	7/20/2016	10:46:00 PM	10:46:05 PM	False	80	SLIDER
PID 03	Back Rotation / Scratch	6	7/20/2016	10:46:05 PM	10:46:11 PM	False	63	SLIDER
PID 03	Frontal Arm Lift	35	7/20/2016	10:47:03 PM	10:47:38 PM	False	54	GYRO
PID 03	Lateral Arm Lift	17	7/20/2016	10:47:38 PM	10:47:55 PM	False	32	GYRO
PID 03	Lateral External Rotation	13	7/20/2016	10:47:55 PM	10:48:08 PM	False	55	GYRO
PID 03	Back Rotation / Scratch	15	7/20/2016	10:48:08 PM	10:48:23 PM	False	23	GYRO
PID 03	Frontal Arm Lift	10	7/20/2016	10:50:42 PM	10:50:52 PM	False	81	SLIDER
PID 03	Lateral Arm Lift	9	7/20/2016	10:50:52 PM	10:51:01 PM	False	92	SLIDER
PID 03	Lateral External Rotation	6	7/20/2016	10:51:01 PM	10:51:07 PM	False	68	SLIDER
PID 03	Back Rotation / Scratch	20	7/20/2016	10:51:07 PM	10:51:27 PM	False	64	SLIDER
PID 03	Frontal Arm Lift	12	7/26/2016	UNKNOWN	9:23:30 PM	UNKNOWN	72	SLIDER
PID 03	Lateral Arm Lift	8	7/26/2016	UNKNOWN	9:23:30 PM	UNKNOWN	91	SLIDER
PID 03	Lateral External Rotation	13	7/26/2016	UNKNOWN	9:23:30 PM	UNKNOWN	41	SLIDER
PID 03	Back Rotation / Scratch	19	7/26/2016	UNKNOWN	9:23:30 PM	UNKNOWN	63	SLIDER
PID 03	Frontal Arm Lift	19	7/26/2016	UNKNOWN	9:24:37 PM	UNKNOWN	82	SLIDER
PID 03	Lateral Arm Lift	7	7/26/2016	UNKNOWN	9:24:37 PM	UNKNOWN	92	SLIDER
PID 03	Lateral External Rotation	7	7/26/2016	UNKNOWN	9:24:37 PM	UNKNOWN	62	SLIDER
PID 03	Back Rotation / Scratch	8	7/26/2016	UNKNOWN	9:24:37 PM	UNKNOWN	70	SLIDER
PID 04	Frontal Arm Lift	-1	7/7/2016	3:28:42 PM	3:28:42 PM	False	-1	SLIDER
PID 04	Lateral Arm Lift	-1	7/7/2016	3:28:42 PM	3:28:42 PM	False	-1	SLIDER
PID 04	Lateral External Rotation	-1	7/7/2016	3:28:42 PM	3:28:42 PM	False	-1	SLIDER
PID 04	Back Rotation / Scratch	-1	7/7/2016	3:28:42 PM	3:28:42 PM	False	-1	SLIDER
PID 04	Frontal Arm Lift	6	7/7/2016	3:28:49 PM	3:28:55 PM	False	35	GYRO
PID 04	Lateral Arm Lift	-1	7/7/2016	3:28:55 PM	3:28:55 PM	False	-1	GYRO
PID 04	Lateral External Rotation	-1	7/7/2016	3:28:55 PM	3:28:55 PM	False	-1	GYRO
PID 04	Back Rotation / Scratch	-1	7/7/2016	3:28:55 PM	3:28:55 PM	False	-1	GYRO
PID 04	Frontal Arm Lift	25	7/19/2016	10:15:17 PM	10:15:42 PM	False	37	GYRO
PID 04	Lateral Arm Lift	21	7/19/2016	10:15:42 PM	10:16:03 PM	False	44	GYRO
PID 04	Lateral External Rotation	36	7/19/2016	10:16:03 PM	10:16:39 PM	False	36	GYRO
PID 04	Back Rotation / Scratch	29	7/19/2016	10:16:39 PM	10:17:08 PM	False	8	GYRO
PID 04	Frontal Arm Lift	27	7/22/2016	11:40:44 AM	11:41:11 AM	False	53	GYRO
PID 04	Lateral Arm Lift	24	7/22/2016	11:41:11 AM	11:41:35 AM	False	9	GYRO
PID 04	Lateral External Rotation	37	7/22/2016	11:41:35 AM	11:42:12 AM	False	28	GYRO
PID 04	Back Rotation / Scratch	17	7/22/2016	11:42:12 AM	11:42:29 AM	False	23	GYRO
PID 04	Frontal Arm Lift	48	7/25/2016	12:10:23 PM	12:11:11 PM	False	40	GYRO
PID 04	Lateral Arm Lift	23	7/25/2016	12:11:11 PM	12:11:34 PM	False	34	GYRO
PID 04	Lateral External Rotation	28	7/25/2016	12:11:34 PM	12:12:02 PM	False	36	GYRO
PID 04	Back Rotation / Scratch	23	7/25/2016	12:12:02 PM	12:12:25 PM	False	3	GYRO
PID 04	Frontal Arm Lift	52	7/27/2016	6:50:59 AM	6:51:51 AM	False	17	GYRO
PID 04	Lateral Arm Lift	17	7/27/2016	6:51:51 AM	6:52:08 AM	False	21	GYRO
PID 04	Lateral External Rotation	22	7/27/2016	6:52:08 AM	6:52:30 AM	False	38	GYRO
PID 04	Back Rotation / Scratch	21	7/27/2016	6:52:30 AM	6:52:51 AM	False	14	GYRO
PID 05	Frontal Arm Lift	26	7/6/2016	UNKNOWN	4:31:18 PM	UNKNOWN	29	SLIDER
PID 05	Lateral Arm Lift	639	7/6/2016	UNKNOWN	4:31:18 PM	UNKNOWN	0	SLIDER
PID 05	Lateral External Rotation	63	7/6/2016	UNKNOWN	4:31:18 PM	UNKNOWN	0	SLIDER
PID 05	Back Rotation / Scratch	4	7/6/2016	UNKNOWN	4:31:18 PM	UNKNOWN	0	SLIDER
PID 05	Frontal Arm Lift	59	7/8/2016	6:05:41 PM	6:06:40 PM	False	0	SLIDER
PID 05	Lateral Arm Lift	-1	7/8/2016	6:06:40 PM	6:06:40 PM	False	-1	SLIDER
PID 05	Lateral External Rotation	-1	7/8/2016	6:06:40 PM	6:06:40 PM	False	-1	SLIDER
PID 05	Back Rotation / Scratch	-1	7/8/2016	6:06:40 PM	6:06:40 PM	False	-1	SLIDER
PID 05	Frontal Arm Lift	-1	7/8/2016	6:07:13 PM	6:07:13 PM	False	-1	GYRO
PID 05	Lateral Arm Lift	-1	7/8/2016	6:07:13 PM	6:07:13 PM	False	-1	GYRO
PID 05	Lateral External Rotation	-1	7/8/2016	6:07:13 PM	6:07:13 PM	False	-1	GYRO
PID 05	Back Rotation / Scratch	-1	7/8/2016	6:07:13 PM	6:07:13 PM	False	-1	GYRO
PID 05	Frontal Arm Lift	-1	7/8/2016	6:07:53 PM	6:07:53 PM	False	-1	SLIDER
PID 05	Lateral Arm Lift	-1	7/8/2016	6:07:53 PM	6:07:53 PM	False	-1	SLIDER
PID 05	Lateral External Rotation	-1	7/8/2016	6:07:53 PM	6:07:53 PM	False	-1	SLIDER
PID 05	Back Rotation / Scratch	-1	7/8/2016	6:07:53 PM	6:07:53 PM	False	-1	SLIDER
PID 05	Frontal Arm Lift	3	7/8/2016	6:08:49 PM	6:08:52 PM	False	0	SLIDER
PID 05	Lateral Arm Lift	1	7/8/2016	6:08:52 PM	6:08:53 PM	False	0	SLIDER
PID 05	Lateral External Rotation	16	7/8/2016	6:08:53 PM	6:09:09 PM	False	0	SLIDER
PID 05	Back Rotation / Scratch	5	7/8/2016	6:09:09 PM	6:09:14 PM	False	0	SLIDER
PID 05	Frontal Arm Lift	5	7/8/2016	6:09:32 PM	6:09:37 PM	False	0	SLIDER
PID 05	Lateral Arm Lift	-1	7/8/2016	6:09:37 PM	6:09:37 PM	False	-1	SLIDER
PID 05	Lateral External Rotation	-1	7/8/2016	6:09:37 PM	6:09:37 PM	False	-1	SLIDER
PID 05	Back Rotation / Scratch	-1	7/8/2016	6:09:37 PM	6:09:37 PM	False	-1	SLIDER
PID 05	Frontal Arm Lift	-1	7/8/2016	6:10:20 PM	6:10:20 PM	False	-1	SLIDER
PID 05	Lateral Arm Lift	-1	7/8/2016	6:10:20 PM	6:10:20 PM	False	-1	SLIDER
PID 05	Lateral External Rotation	-1	7/8/2016	6:10:20 PM	6:10:20 PM	False	-1	SLIDER
PID 05	Back Rotation / Scratch	-1	7/8/2016	6:10:20 PM	6:10:20 PM	False	-1	SLIDER
PID 05	Frontal Arm Lift	20	7/12/2016	9:15:14 AM	9:15:34 AM	False	0	GYRO
PID 05	Lateral Arm Lift	14	7/12/2016	9:15:34 AM	9:15:48 AM	False	0	GYRO
PID 05	Lateral External Rotation	-1	7/12/2016	9:15:48 AM	9:15:48 AM	False	-1	GYRO
PID 05	Back Rotation / Scratch	-1	7/12/2016	9:15:48 AM	9:15:48 AM	False	-1	GYRO
PID 05	Frontal Arm Lift	-1	7/12/2016	9:44:29 AM	9:44:29 AM	False	-1	SLIDER
PID 05	Lateral Arm Lift	-1	7/12/2016	9:44:29 AM	9:44:29 AM	False	-1	SLIDER
PID 05	Lateral External Rotation	-1	7/12/2016	9:44:29 AM	9:44:29 AM	False	-1	SLIDER
PID 05	Back Rotation / Scratch	-1	7/12/2016	9:44:29 AM	9:44:29 AM	False	-1	SLIDER
PID 05	Frontal Arm Lift	161	7/13/2016	7:04:56 PM	7:07:37 PM	False	40	SLIDER
PID 05	Lateral Arm Lift	1017	7/13/2016	7:07:37 PM	7:24:34 PM	True	67	SLIDER
PID 05	Lateral External Rotation	130	7/13/2016	7:24:34 PM	7:26:44 PM	True	52	SLIDER
PID 05	Back Rotation / Scratch	62	7/13/2016	7:26:44 PM	7:27:46 PM	True	10	SLIDER
PID 05	Frontal Arm Lift	-1	7/24/2016	UNKNOWN	10:01:31 AM	UNKNOWN	-1	SLIDER
PID 05	Lateral Arm Lift	-1	7/24/2016	UNKNOWN	10:01:31 AM	UNKNOWN	-1	SLIDER
PID 05	Lateral External Rotation	-1	7/24/2016	UNKNOWN	10:01:31 AM	UNKNOWN	-1	SLIDER
PID 05	Back Rotation / Scratch	-1	7/24/2016	UNKNOWN	10:01:31 AM	UNKNOWN	-1	SLIDER
PID 05	Frontal Arm Lift	101	7/24/2016	UNKNOWN	10:08:56 AM	UNKNOWN	48	SLIDER
PID 05	Lateral Arm Lift	41	7/24/2016	UNKNOWN	10:08:56 AM	UNKNOWN	61	SLIDER
PID 05	Lateral External Rotation	170	7/24/2016	UNKNOWN	10:08:56 AM	UNKNOWN	30	SLIDER
PID 05	Back Rotation / Scratch	41	7/24/2016	UNKNOWN	10:08:56 AM	UNKNOWN	37	SLIDER
PID 05	Frontal Arm Lift	106	7/27/2016	UNKNOWN	8:29:11 AM	UNKNOWN	54	SLIDER
PID 05	Lateral Arm Lift	21	7/27/2016	UNKNOWN	8:29:11 AM	UNKNOWN	69	SLIDER
PID 05	Lateral External Rotation	16	7/27/2016	UNKNOWN	8:29:11 AM	UNKNOWN	23	SLIDER
PID 05	Back Rotation / Scratch	10	7/27/2016	UNKNOWN	8:29:11 AM	UNKNOWN	13	SLIDER
