# Supplementary material for: Mobile Phone–Supported Physiotherapy for Frozen Shoulder: Feasibility Assessment Based on a Usability Study
Source: JMIR Rehabil Assist Technol. 2017 Jul 20;4(2):e6. doi: 10.2196/rehab.7085 (PMC5544899; doi:10.2196/rehab.7085)
Supplement: Multimedia Appendix 5 [file rehab_v4i2e6_app5.csv]

id	exercise_name	exercise_rep	duration	day	start_time	end_time	paused
PID 01	Schulterblatt	0	41	7/8/2016	12:20:39 PM	12:21:20 PM	False
PID 01	Schulterblatt	1	123	7/8/2016	12:21:20 PM	12:23:23 PM	True
PID 01	Schulterblatt	2	118	7/8/2016	12:23:23 PM	12:25:21 PM	True
PID 01	Wischübung	0	136	7/8/2016	12:25:21 PM	12:27:37 PM	True
PID 01	Wischübung	1	174	7/8/2016	12:27:37 PM	12:30:31 PM	True
PID 01	Wischübung	2	161	7/8/2016	12:30:31 PM	12:33:12 PM	True
PID 01	Rückenlage	0	118	7/8/2016	12:33:12 PM	12:35:10 PM	True
PID 01	Rückenlage	1	167	7/8/2016	12:35:10 PM	12:37:57 PM	True
PID 01	Rückenlage	2	211	7/8/2016	12:37:57 PM	12:41:28 PM	True
PID 01	Außenrotation	0	305	7/8/2016	12:41:28 PM	12:46:33 PM	True
PID 01	Außenrotation	1	144	7/8/2016	12:46:33 PM	12:48:57 PM	True
PID 01	Außenrotation	2	108	7/8/2016	12:48:57 PM	12:50:45 PM	True
PID 01	Schulterblatt	0	104	7/9/2016	1:42:39 PM	1:44:23 PM	False
PID 01	Schulterblatt	1	87	7/9/2016	1:44:23 PM	1:45:50 PM	False
PID 01	Schulterblatt	2	109	7/9/2016	1:45:50 PM	1:47:39 PM	False
PID 01	Wischübung	0	188	7/9/2016	1:47:39 PM	1:50:47 PM	False
PID 01	Wischübung	1	85	7/9/2016	1:50:47 PM	1:52:12 PM	False
PID 01	Wischübung	2	147	7/9/2016	1:52:12 PM	1:54:39 PM	False
PID 01	Rückenlage	0	133	7/9/2016	1:54:39 PM	1:56:52 PM	False
PID 01	Rückenlage	1	207	7/9/2016	1:56:52 PM	2:00:19 PM	False
PID 01	Rückenlage	2	454	7/9/2016	2:00:19 PM	2:07:53 PM	False
PID 01	Außenrotation	0	654	7/9/2016	2:07:53 PM	2:18:47 PM	True
PID 01	Außenrotation	1	103	7/9/2016	2:18:47 PM	2:20:30 PM	False
PID 01	Außenrotation	2	132	7/9/2016	2:20:30 PM	2:22:42 PM	False
PID 01	Schulterblatt	0	58	7/10/2016	11:35:58 AM	11:36:56 AM	False
PID 01	Schulterblatt	1	49	7/10/2016	11:36:56 AM	11:37:45 AM	False
PID 01	Schulterblatt	2	49	7/10/2016	11:37:45 AM	11:38:34 AM	False
PID 01	Wischübung	0	141	7/10/2016	11:38:34 AM	11:40:55 AM	False
PID 01	Wischübung	1	86	7/10/2016	11:40:55 AM	11:42:21 AM	False
PID 01	Wischübung	2	311	7/10/2016	11:42:21 AM	11:47:32 AM	False
PID 01	Rückenlage	0	163	7/10/2016	11:47:32 AM	11:50:15 AM	True
PID 01	Rückenlage	1	6	7/10/2016	11:50:15 AM	11:50:21 AM	False
PID 01	Rückenlage	2	5	7/10/2016	11:50:21 AM	11:50:26 AM	False
PID 01	Außenrotation	0	314	7/10/2016	11:50:26 AM	11:55:40 AM	False
PID 01	Außenrotation	1	392	7/10/2016	11:55:40 AM	12:02:12 PM	True
PID 01	Außenrotation	2	68	7/10/2016	12:02:12 PM	12:03:20 PM	False
PID 01	Schulterblatt	0	651	7/11/2016	7:33:51 AM	7:44:42 AM	False
PID 01	Schulterblatt	1	42657	7/11/2016	7:44:42 AM	7:35:39 PM	True
PID 01	Schulterblatt	2	67	7/11/2016	7:35:39 PM	7:36:46 PM	False
PID 01	Wischübung	0	44	7/11/2016	7:36:46 PM	7:37:30 PM	False
PID 01	Wischübung	1	31	7/11/2016	7:37:30 PM	7:38:01 PM	False
PID 01	Wischübung	2	161	7/11/2016	7:38:01 PM	7:40:42 PM	False
PID 01	Rückenlage	0	56	7/11/2016	7:40:42 PM	7:41:38 PM	False
PID 01	Rückenlage	1	32	7/11/2016	7:41:38 PM	7:42:10 PM	False
PID 01	Rückenlage	2	2	7/11/2016	7:42:10 PM	7:42:12 PM	False
PID 01	Außenrotation	0	18	7/11/2016	7:42:12 PM	7:42:30 PM	False
PID 01	Außenrotation	1	5	7/11/2016	7:42:30 PM	7:42:35 PM	False
PID 01	Außenrotation	2	6	7/11/2016	7:42:35 PM	7:42:41 PM	False
PID 01	Schulterblatt	0	72	7/12/2016	12:26:46 PM	12:27:58 PM	False
PID 01	Schulterblatt	1	70	7/12/2016	12:27:58 PM	12:29:08 PM	False
PID 01	Schulterblatt	2	62	7/12/2016	12:29:08 PM	12:30:10 PM	False
PID 01	Wischübung	0	130	7/12/2016	12:30:10 PM	12:32:20 PM	False
PID 01	Wischübung	1	82	7/12/2016	12:32:20 PM	12:33:42 PM	False
PID 01	Wischübung	2	73	7/12/2016	12:33:42 PM	12:34:55 PM	False
PID 01	Rückenlage	0	465	7/12/2016	12:34:55 PM	12:42:40 PM	False
PID 01	Rückenlage	1	38681	7/12/2016	12:42:40 PM	11:27:21 PM	True
PID 01	Rückenlage	2	2	7/12/2016	11:27:21 PM	11:27:23 PM	False
PID 01	Außenrotation	0	4	7/12/2016	11:27:23 PM	11:27:27 PM	False
PID 01	Außenrotation	1	36	7/12/2016	11:27:27 PM	11:28:03 PM	False
PID 01	Außenrotation	2	51	7/12/2016	11:28:03 PM	11:28:54 PM	False
PID 01	Schulterblatt	0	86	7/13/2016	7:25:17 PM	7:26:43 PM	False
PID 01	Schulterblatt	1	63	7/13/2016	7:26:43 PM	7:27:46 PM	False
PID 01	Schulterblatt	2	105	7/13/2016	7:27:46 PM	7:29:31 PM	False
PID 01	Wischübung	0	88	7/13/2016	7:29:31 PM	7:30:59 PM	False
PID 01	Wischübung	1	191	7/13/2016	7:30:59 PM	7:34:10 PM	False
PID 01	Wischübung	2	146	7/13/2016	7:34:10 PM	7:36:36 PM	False
PID 01	Rückenlage	0	128	7/13/2016	7:36:36 PM	7:38:44 PM	False
PID 01	Rückenlage	1	220	7/13/2016	7:38:44 PM	7:42:24 PM	False
PID 01	Rückenlage	2	114	7/13/2016	7:42:24 PM	7:44:18 PM	False
PID 01	Außenrotation	0	135	7/13/2016	7:44:18 PM	7:46:33 PM	False
PID 01	Außenrotation	1	3	7/13/2016	7:46:33 PM	7:46:36 PM	False
PID 01	Außenrotation	2	24	7/13/2016	7:46:36 PM	7:47:00 PM	False
PID 01	Schulterblatt	0	20	7/13/2016	7:47:42 PM	7:48:02 PM	False
PID 01	Schulterblatt	1	3	7/13/2016	7:48:02 PM	7:48:05 PM	False
PID 01	Schulterblatt	2	1	7/13/2016	7:48:05 PM	7:48:06 PM	False
PID 01	Wischübung	0	2	7/13/2016	7:48:06 PM	7:48:08 PM	False
PID 01	Wischübung	1	0	7/13/2016	7:48:08 PM	7:48:08 PM	False
PID 01	Wischübung	2	0	7/13/2016	7:48:08 PM	7:48:08 PM	False
PID 01	Rückenlage	0	2	7/13/2016	7:48:08 PM	7:48:10 PM	False
PID 01	Rückenlage	1	0	7/13/2016	7:48:10 PM	7:48:10 PM	False
PID 01	Rückenlage	2	1	7/13/2016	7:48:10 PM	7:48:11 PM	False
PID 01	Außenrotation	0	4	7/13/2016	7:48:11 PM	7:48:15 PM	False
PID 01	Außenrotation	1	3	7/13/2016	7:48:15 PM	7:48:18 PM	False
PID 01	Außenrotation	2	0	7/13/2016	7:48:18 PM	7:48:18 PM	False
PID 01	Schulterblatt	0	107	7/14/2016	7:40:49 PM	7:42:36 PM	False
PID 01	Schulterblatt	1	148	7/14/2016	7:42:36 PM	7:45:04 PM	False
PID 01	Schulterblatt	2	136	7/14/2016	7:45:04 PM	7:47:20 PM	False
PID 01	Wischübung	0	142	7/14/2016	7:47:20 PM	7:49:42 PM	False
PID 01	Wischübung	1	133	7/14/2016	7:49:42 PM	7:51:55 PM	False
PID 01	Wischübung	2	153	7/14/2016	7:51:55 PM	7:54:28 PM	False
PID 01	Rückenlage	0	312	7/14/2016	7:54:28 PM	7:59:40 PM	False
PID 01	Rückenlage	1	1132	7/14/2016	7:59:40 PM	8:18:32 PM	True
PID 01	Rückenlage	2	1	7/14/2016	8:18:32 PM	8:18:33 PM	False
PID 01	Außenrotation	0	4	7/14/2016	8:18:33 PM	8:18:37 PM	False
PID 01	Außenrotation	1	1	7/14/2016	8:18:37 PM	8:18:38 PM	False
PID 01	Außenrotation	2	1	7/14/2016	8:18:38 PM	8:18:39 PM	False
PID 01	Schulterblatt	0	3	7/15/2016	8:08:37 PM	8:08:40 PM	False
PID 01	Schulterblatt	1	2	7/15/2016	8:08:40 PM	8:08:42 PM	False
PID 01	Schulterblatt	2	1	7/15/2016	8:08:42 PM	8:08:43 PM	False
PID 01	Wischübung	0	4	7/15/2016	8:08:43 PM	8:08:47 PM	False
PID 01	Wischübung	1	1	7/15/2016	8:08:47 PM	8:08:48 PM	False
PID 01	Wischübung	2	0	7/15/2016	8:08:48 PM	8:08:48 PM	False
PID 01	Rückenlage	0	221	7/15/2016	8:08:48 PM	8:12:29 PM	False
PID 01	Rückenlage	1	4	7/15/2016	8:12:29 PM	8:12:33 PM	False
PID 01	Rückenlage	2	334	7/15/2016	8:12:33 PM	8:18:07 PM	False
PID 01	Außenrotation	0	702	7/15/2016	8:18:07 PM	8:29:49 PM	True
PID 01	Außenrotation	1	480	7/15/2016	8:29:49 PM	8:37:49 PM	True
PID 01	Außenrotation	2	2	7/15/2016	8:37:49 PM	8:37:51 PM	False
PID 01	Schulterblatt	0	54	7/16/2016	10:15:30 PM	10:16:24 PM	False
PID 01	Schulterblatt	1	204	7/16/2016	10:16:24 PM	10:19:48 PM	False
PID 01	Schulterblatt	2	0	7/16/2016	10:19:48 PM	10:19:48 PM	False
PID 01	Wischübung	0	0	7/16/2016	10:19:48 PM	10:19:48 PM	False
PID 01	Wischübung	1	158	7/16/2016	10:19:48 PM	10:22:26 PM	False
PID 01	Wischübung	2	55	7/16/2016	10:22:26 PM	10:23:21 PM	False
PID 01	Rückenlage	0	60	7/16/2016	10:23:21 PM	10:24:21 PM	False
PID 01	Rückenlage	1	147	7/16/2016	10:24:21 PM	10:26:48 PM	False
PID 01	Rückenlage	2	311	7/16/2016	10:26:48 PM	10:31:59 PM	False
PID 01	Außenrotation	0	588	7/16/2016	10:31:59 PM	10:41:47 PM	True
PID 01	Außenrotation	1	1	7/16/2016	10:41:47 PM	10:41:48 PM	False
PID 01	Außenrotation	2	1	7/16/2016	10:41:48 PM	10:41:49 PM	False
PID 01	Schulterblatt	0	13	7/17/2016	10:23:15 AM	10:23:28 AM	False
PID 01	Schulterblatt	1	75	7/17/2016	10:23:28 AM	10:24:43 AM	False
PID 01	Schulterblatt	2	155	7/17/2016	10:24:43 AM	10:27:18 AM	False
PID 01	Wischübung	0	84	7/17/2016	10:27:18 AM	10:28:42 AM	False
PID 01	Wischübung	1	203	7/17/2016	10:28:42 AM	10:32:05 AM	False
PID 01	Wischübung	2	60	7/17/2016	10:32:05 AM	10:33:05 AM	False
PID 01	Rückenlage	0	311	7/17/2016	10:33:05 AM	10:38:16 AM	False
PID 01	Rückenlage	1	129	7/17/2016	10:38:16 AM	10:40:25 AM	True
PID 01	Rückenlage	2	3	7/17/2016	10:40:25 AM	10:40:28 AM	False
PID 01	Außenrotation	0	18	7/17/2016	10:40:28 AM	10:40:46 AM	False
PID 01	Außenrotation	1	24	7/17/2016	10:40:46 AM	10:41:10 AM	False
PID 01	Außenrotation	2	3	7/17/2016	10:41:10 AM	10:41:13 AM	False
PID 01	Schulterblatt	0	53	7/18/2016	11:54:54 AM	11:55:47 AM	False
PID 01	Schulterblatt	1	59	7/18/2016	11:55:47 AM	11:56:46 AM	False
PID 01	Schulterblatt	2	67	7/18/2016	11:56:46 AM	11:57:53 AM	False
PID 01	Wischübung	0	86	7/18/2016	11:57:53 AM	11:59:19 AM	False
PID 01	Wischübung	1	82	7/18/2016	11:59:19 AM	12:00:41 PM	False
PID 01	Wischübung	2	119	7/18/2016	12:00:41 PM	12:02:40 PM	False
PID 01	Rückenlage	0	121	7/18/2016	12:02:40 PM	12:04:41 PM	False
PID 01	Rückenlage	1	393	7/18/2016	12:04:41 PM	12:11:14 PM	False
PID 01	Rückenlage	2	97	7/18/2016	12:11:14 PM	12:12:51 PM	True
PID 01	Außenrotation	0	86	7/18/2016	12:12:51 PM	12:14:17 PM	False
PID 01	Außenrotation	1	95	7/18/2016	12:14:17 PM	12:15:52 PM	False
PID 01	Außenrotation	2	109	7/18/2016	12:15:52 PM	12:17:41 PM	False
PID 01	Schulterblatt	0	-1	7/18/2016	12:23:48 PM	12:23:48 PM	False
PID 01	Schulterblatt	1	-1	7/18/2016	12:23:48 PM	12:23:48 PM	False
PID 01	Schulterblatt	2	-1	7/18/2016	12:23:48 PM	12:23:48 PM	False
PID 01	Wischübung	0	-1	7/18/2016	12:23:48 PM	12:23:48 PM	False
PID 01	Wischübung	1	-1	7/18/2016	12:23:48 PM	12:23:48 PM	False
PID 01	Wischübung	2	-1	7/18/2016	12:23:48 PM	12:23:48 PM	False
PID 01	Rückenlage	0	-1	7/18/2016	12:23:48 PM	12:23:48 PM	False
PID 01	Rückenlage	1	-1	7/18/2016	12:23:48 PM	12:23:48 PM	False
PID 01	Rückenlage	2	-1	7/18/2016	12:23:48 PM	12:23:48 PM	False
PID 01	Außenrotation	0	-1	7/18/2016	12:23:48 PM	12:23:48 PM	False
PID 01	Außenrotation	1	-1	7/18/2016	12:23:48 PM	12:23:48 PM	False
PID 01	Außenrotation	2	-1	7/18/2016	12:23:48 PM	12:23:48 PM	False
PID 01	Schulterblatt	0	333	7/19/2016	11:22:56 PM	11:28:29 PM	False
PID 01	Schulterblatt	1	452	7/19/2016	11:28:29 PM	11:36:01 PM	True
PID 01	Schulterblatt	2	104	7/19/2016	11:36:01 PM	11:37:45 PM	False
PID 01	Wischübung	0	33	7/19/2016	11:37:45 PM	11:38:18 PM	False
PID 01	Wischübung	1	32	7/19/2016	11:38:18 PM	11:38:50 PM	False
PID 01	Wischübung	2	21	7/19/2016	11:38:50 PM	11:39:11 PM	False
PID 01	Rückenlage	0	93	7/19/2016	11:39:11 PM	11:40:44 PM	False
PID 01	Rückenlage	1	5	7/19/2016	11:40:44 PM	11:40:49 PM	False
PID 01	Rückenlage	2	42	7/19/2016	11:40:49 PM	11:41:31 PM	False
PID 01	Außenrotation	0	84	7/19/2016	11:41:31 PM	11:42:55 PM	False
PID 01	Außenrotation	1	36	7/19/2016	11:42:55 PM	11:43:31 PM	False
PID 01	Außenrotation	2	5	7/19/2016	11:43:31 PM	11:43:36 PM	False
PID 01	Schulterblatt	0	37	7/20/2016	10:54:08 PM	10:54:45 PM	False
PID 01	Schulterblatt	1	39	7/20/2016	10:54:45 PM	10:55:24 PM	False
PID 01	Schulterblatt	2	32	7/20/2016	10:55:24 PM	10:55:56 PM	False
PID 01	Wischübung	0	115	7/20/2016	10:55:56 PM	10:57:51 PM	False
PID 01	Wischübung	1	10	7/20/2016	10:57:51 PM	10:58:01 PM	False
PID 01	Wischübung	2	129	7/20/2016	10:58:01 PM	11:00:10 PM	False
PID 01	Rückenlage	0	3	7/20/2016	11:00:10 PM	11:00:13 PM	False
PID 01	Rückenlage	1	99	7/20/2016	11:00:13 PM	11:01:52 PM	False
PID 01	Rückenlage	2	327	7/20/2016	11:01:52 PM	11:07:19 PM	False
PID 01	Außenrotation	0	809	7/20/2016	11:07:19 PM	11:20:48 PM	True
PID 01	Außenrotation	1	11	7/20/2016	11:20:48 PM	11:20:59 PM	False
PID 01	Außenrotation	2	3	7/20/2016	11:20:59 PM	11:21:02 PM	False
PID 01	Schulterblatt	0	151	7/21/2016	7:24:51 PM	7:27:22 PM	False
PID 01	Schulterblatt	1	73	7/21/2016	7:27:22 PM	7:28:35 PM	False
PID 01	Schulterblatt	2	100	7/21/2016	7:28:35 PM	7:30:15 PM	False
PID 01	Wischübung	0	256	7/21/2016	7:30:15 PM	7:34:31 PM	False
PID 01	Wischübung	1	82	7/21/2016	7:34:31 PM	7:35:53 PM	False
PID 01	Wischübung	2	247	7/21/2016	7:35:53 PM	7:40:00 PM	False
PID 01	Rückenlage	0	312	7/21/2016	7:40:00 PM	7:45:12 PM	False
PID 01	Rückenlage	1	966	7/21/2016	7:45:12 PM	8:01:18 PM	True
PID 01	Rückenlage	2	1020	7/21/2016	8:01:18 PM	8:18:18 PM	True
PID 01	Außenrotation	0	19	7/21/2016	8:18:18 PM	8:18:37 PM	False
PID 01	Außenrotation	1	3	7/21/2016	8:18:37 PM	8:18:40 PM	False
PID 01	Außenrotation	2	2	7/21/2016	8:18:40 PM	8:18:42 PM	False
PID 01	Schulterblatt	0	79	7/22/2016	7:28:16 PM	7:29:35 PM	False
PID 01	Schulterblatt	1	351	7/22/2016	7:29:35 PM	7:35:26 PM	False
PID 01	Schulterblatt	2	7660	7/22/2016	7:35:26 PM	9:43:06 PM	True
PID 01	Wischübung	0	85	7/22/2016	9:43:06 PM	9:44:31 PM	False
PID 01	Wischübung	1	49	7/22/2016	9:44:31 PM	9:45:20 PM	False
PID 01	Wischübung	2	43	7/22/2016	9:45:20 PM	9:46:03 PM	False
PID 01	Rückenlage	0	173	7/22/2016	9:46:03 PM	9:48:56 PM	False
PID 01	Rückenlage	1	100	7/22/2016	9:48:56 PM	9:50:36 PM	False
PID 01	Rückenlage	2	42	7/22/2016	9:50:36 PM	9:51:18 PM	False
PID 01	Außenrotation	0	127	7/22/2016	9:51:18 PM	9:53:25 PM	False
PID 01	Außenrotation	1	61	7/22/2016	9:53:25 PM	9:54:26 PM	False
PID 01	Außenrotation	2	262	7/22/2016	9:54:26 PM	9:58:48 PM	False
PID 01	Schulterblatt	0	66	7/23/2016	9:23:30 PM	9:24:36 PM	False
PID 01	Schulterblatt	1	74	7/23/2016	9:24:36 PM	9:25:50 PM	False
PID 01	Schulterblatt	2	48	7/23/2016	9:25:50 PM	9:26:38 PM	False
PID 01	Wischübung	0	84	7/23/2016	9:26:38 PM	9:28:02 PM	False
PID 01	Wischübung	1	124	7/23/2016	9:28:02 PM	9:30:06 PM	False
PID 01	Wischübung	2	227	7/23/2016	9:30:06 PM	9:33:53 PM	False
PID 01	Rückenlage	0	307	7/23/2016	9:33:53 PM	9:39:00 PM	False
PID 01	Rückenlage	1	28	7/23/2016	9:39:00 PM	9:39:28 PM	True
PID 01	Rückenlage	2	129	7/23/2016	9:39:28 PM	9:41:37 PM	False
PID 01	Außenrotation	0	9	7/23/2016	9:41:37 PM	9:41:46 PM	False
PID 01	Außenrotation	1	3	7/23/2016	9:41:46 PM	9:41:49 PM	False
PID 01	Außenrotation	2	3	7/23/2016	9:41:49 PM	9:41:52 PM	False
PID 01	Schulterblatt	0	122	7/24/2016	10:09:15 PM	10:11:17 PM	False
PID 01	Schulterblatt	1	2	7/24/2016	10:11:17 PM	10:11:19 PM	False
PID 01	Schulterblatt	2	12	7/24/2016	10:11:19 PM	10:11:31 PM	False
PID 01	Wischübung	0	143	7/24/2016	10:11:31 PM	10:13:54 PM	False
PID 01	Wischübung	1	78	7/24/2016	10:13:54 PM	10:15:12 PM	False
PID 01	Wischübung	2	151	7/24/2016	10:15:12 PM	10:17:43 PM	False
PID 01	Rückenlage	0	74	7/24/2016	10:17:43 PM	10:18:57 PM	False
PID 01	Rückenlage	1	78	7/24/2016	10:18:57 PM	10:20:15 PM	False
PID 01	Rückenlage	2	159	7/24/2016	10:20:15 PM	10:22:54 PM	False
PID 01	Außenrotation	0	91	7/24/2016	10:22:54 PM	10:24:25 PM	False
PID 01	Außenrotation	1	310	7/24/2016	10:24:25 PM	10:29:35 PM	False
PID 01	Außenrotation	2	836	7/24/2016	10:29:35 PM	10:43:31 PM	True
PID 01	Schulterblatt	0	64	7/25/2016	2:06:29 AM	2:07:33 AM	False
PID 01	Schulterblatt	1	2	7/25/2016	2:07:33 AM	2:07:35 AM	False
PID 01	Schulterblatt	2	1	7/25/2016	2:07:35 AM	2:07:36 AM	False
PID 01	Wischübung	0	1	7/25/2016	2:07:36 AM	2:07:37 AM	False
PID 01	Wischübung	1	1	7/25/2016	2:07:37 AM	2:07:38 AM	False
PID 01	Wischübung	2	1	7/25/2016	2:07:38 AM	2:07:39 AM	False
PID 01	Rückenlage	0	1	7/25/2016	2:07:39 AM	2:07:40 AM	False
PID 01	Rückenlage	1	0	7/25/2016	2:07:40 AM	2:07:40 AM	False
PID 01	Rückenlage	2	0	7/25/2016	2:07:40 AM	2:07:40 AM	False
PID 01	Außenrotation	0	1	7/25/2016	2:07:40 AM	2:07:41 AM	False
PID 01	Außenrotation	1	0	7/25/2016	2:07:41 AM	2:07:41 AM	False
PID 01	Außenrotation	2	0	7/25/2016	2:07:41 AM	2:07:41 AM	False
PID 01	Schulterblatt	0	351	7/25/2016	4:54:43 PM	5:00:34 PM	False
PID 01	Schulterblatt	1	19517	7/25/2016	5:00:34 PM	10:25:51 PM	True
PID 01	Schulterblatt	2	83	7/25/2016	10:25:51 PM	10:27:14 PM	False
PID 01	Wischübung	0	72	7/25/2016	10:27:14 PM	10:28:26 PM	False
PID 01	Wischübung	1	77	7/25/2016	10:28:26 PM	10:29:43 PM	False
PID 01	Wischübung	2	2	7/25/2016	10:29:43 PM	10:29:45 PM	False
PID 01	Rückenlage	0	310	7/25/2016	10:29:45 PM	10:34:55 PM	False
PID 01	Rückenlage	1	307	7/25/2016	10:34:55 PM	10:40:02 PM	True
PID 01	Rückenlage	2	62	7/25/2016	10:40:02 PM	10:41:04 PM	False
PID 01	Außenrotation	0	34	7/25/2016	10:41:04 PM	10:41:38 PM	False
PID 01	Außenrotation	1	25	7/25/2016	10:41:38 PM	10:42:03 PM	False
PID 01	Außenrotation	2	1	7/25/2016	10:42:03 PM	10:42:04 PM	False
PID 01	Schulterblatt	0	-1	7/25/2016	10:42:12 PM	10:42:12 PM	False
PID 01	Schulterblatt	1	-1	7/25/2016	10:42:12 PM	10:42:12 PM	False
PID 01	Schulterblatt	2	-1	7/25/2016	10:42:12 PM	10:42:12 PM	False
PID 01	Wischübung	0	-1	7/25/2016	10:42:12 PM	10:42:12 PM	False
PID 01	Wischübung	1	-1	7/25/2016	10:42:12 PM	10:42:12 PM	False
PID 01	Wischübung	2	-1	7/25/2016	10:42:12 PM	10:42:12 PM	False
PID 01	Rückenlage	0	-1	7/25/2016	10:42:12 PM	10:42:12 PM	False
PID 01	Rückenlage	1	-1	7/25/2016	10:42:12 PM	10:42:12 PM	False
PID 01	Rückenlage	2	-1	7/25/2016	10:42:12 PM	10:42:12 PM	False
PID 01	Außenrotation	0	-1	7/25/2016	10:42:12 PM	10:42:12 PM	False
PID 01	Außenrotation	1	-1	7/25/2016	10:42:12 PM	10:42:12 PM	False
PID 01	Außenrotation	2	-1	7/25/2016	10:42:12 PM	10:42:12 PM	False
PID 01	Schulterblatt	0	90	7/27/2016	12:25:14 AM	12:26:44 AM	False
PID 01	Schulterblatt	1	104	7/27/2016	12:26:44 AM	12:28:28 AM	False
PID 01	Schulterblatt	2	1	7/27/2016	12:28:28 AM	12:28:29 AM	False
PID 01	Wischübung	0	56	7/27/2016	12:28:29 AM	12:29:25 AM	False
PID 01	Wischübung	1	50	7/27/2016	12:29:25 AM	12:30:15 AM	False
PID 01	Wischübung	2	249	7/27/2016	12:30:15 AM	12:34:24 AM	False
PID 01	Rückenlage	0	269	7/27/2016	12:34:24 AM	12:38:53 AM	False
PID 01	Rückenlage	1	7	7/27/2016	12:38:53 AM	12:39:00 AM	False
PID 01	Rückenlage	2	131	7/27/2016	12:39:00 AM	12:41:11 AM	False
PID 01	Außenrotation	0	117	7/27/2016	12:41:11 AM	12:43:08 AM	False
PID 01	Außenrotation	1	84	7/27/2016	12:43:08 AM	12:44:32 AM	False
PID 01	Außenrotation	2	225	7/27/2016	12:44:32 AM	12:48:17 AM	False
PID 02	Schulterblatt	0	65	7/7/2016	7:37:27 AM	7:38:32 AM	False
PID 02	Schulterblatt	1	3	7/7/2016	7:38:32 AM	7:38:35 AM	False
PID 02	Schulterblatt	2	1	7/7/2016	7:38:35 AM	7:38:36 AM	False
PID 02	Wischübung	0	81	7/7/2016	7:38:36 AM	7:39:57 AM	False
PID 02	Wischübung	1	52	7/7/2016	7:39:57 AM	7:40:49 AM	True
PID 02	Wischübung	2	2	7/7/2016	7:40:49 AM	7:40:51 AM	False
PID 02	Rückenlage	0	80	7/7/2016	7:40:51 AM	7:42:11 AM	False
PID 02	Rückenlage	1	2	7/7/2016	7:42:11 AM	7:42:13 AM	False
PID 02	Rückenlage	2	3	7/7/2016	7:42:13 AM	7:42:16 AM	False
PID 02	Außenrotation	0	58	7/7/2016	7:42:16 AM	7:43:14 AM	False
PID 02	Außenrotation	1	2	7/7/2016	7:43:14 AM	7:43:16 AM	False
PID 02	Außenrotation	2	1	7/7/2016	7:43:16 AM	7:43:17 AM	False
PID 02	Schulterblatt	0	61	7/7/2016	11:05:39 AM	11:06:40 AM	False
PID 02	Schulterblatt	1	9	7/7/2016	11:06:40 AM	11:06:49 AM	False
PID 02	Schulterblatt	2	1	7/7/2016	11:06:49 AM	11:06:50 AM	False
PID 02	Wischübung	0	63	7/7/2016	11:06:50 AM	11:07:53 AM	False
PID 02	Wischübung	1	1	7/7/2016	11:07:53 AM	11:07:54 AM	False
PID 02	Wischübung	2	0	7/7/2016	11:07:54 AM	11:07:54 AM	False
PID 02	Rückenlage	0	67	7/7/2016	11:07:54 AM	11:09:01 AM	False
PID 02	Rückenlage	1	0	7/7/2016	11:09:01 AM	11:09:01 AM	False
PID 02	Rückenlage	2	0	7/7/2016	11:09:01 AM	11:09:01 AM	False
PID 02	Außenrotation	0	67	7/7/2016	11:09:01 AM	11:10:08 AM	False
PID 02	Außenrotation	1	0	7/7/2016	11:10:08 AM	11:10:08 AM	False
PID 02	Außenrotation	2	0	7/7/2016	11:10:08 AM	11:10:08 AM	False
PID 02	Schulterblatt	0	63	7/7/2016	6:44:04 PM	6:45:07 PM	False
PID 02	Schulterblatt	1	1	7/7/2016	6:45:07 PM	6:45:08 PM	False
PID 02	Schulterblatt	2	1	7/7/2016	6:45:08 PM	6:45:09 PM	False
PID 02	Wischübung	0	78	7/7/2016	6:45:09 PM	6:46:27 PM	False
PID 02	Wischübung	1	6	7/7/2016	6:46:27 PM	6:46:33 PM	True
PID 02	Wischübung	2	0	7/7/2016	6:46:33 PM	6:46:33 PM	False
PID 02	Rückenlage	0	72	7/7/2016	6:46:33 PM	6:47:45 PM	False
PID 02	Rückenlage	1	1	7/7/2016	6:47:45 PM	6:47:46 PM	False
PID 02	Rückenlage	2	0	7/7/2016	6:47:46 PM	6:47:46 PM	False
PID 02	Außenrotation	0	100	7/7/2016	6:47:46 PM	6:49:26 PM	False
PID 02	Außenrotation	1	0	7/7/2016	6:49:26 PM	6:49:26 PM	False
PID 02	Außenrotation	2	0	7/7/2016	6:49:26 PM	6:49:26 PM	False
PID 02	Schulterblatt	0	44	7/8/2016	7:03:26 AM	7:04:10 AM	False
PID 02	Schulterblatt	1	4	7/8/2016	7:04:10 AM	7:04:14 AM	False
PID 02	Schulterblatt	2	3	7/8/2016	7:04:14 AM	7:04:17 AM	False
PID 02	Wischübung	0	79	7/8/2016	7:04:17 AM	7:05:36 AM	False
PID 02	Wischübung	1	8	7/8/2016	7:05:36 AM	7:05:44 AM	False
PID 02	Wischübung	2	1	7/8/2016	7:05:44 AM	7:05:45 AM	False
PID 02	Rückenlage	0	74	7/8/2016	7:05:45 AM	7:06:59 AM	False
PID 02	Rückenlage	1	2	7/8/2016	7:06:59 AM	7:07:01 AM	False
PID 02	Rückenlage	2	0	7/8/2016	7:07:01 AM	7:07:01 AM	False
PID 02	Außenrotation	0	91	7/8/2016	7:07:01 AM	7:08:32 AM	False
PID 02	Außenrotation	1	0	7/8/2016	7:08:32 AM	7:08:32 AM	False
PID 02	Außenrotation	2	0	7/8/2016	7:08:32 AM	7:08:32 AM	False
PID 02	Schulterblatt	0	47	7/9/2016	11:11:39 AM	11:12:26 AM	False
PID 02	Schulterblatt	1	1	7/9/2016	11:12:26 AM	11:12:27 AM	False
PID 02	Schulterblatt	2	0	7/9/2016	11:12:27 AM	11:12:27 AM	False
PID 02	Wischübung	0	5	7/9/2016	11:12:27 AM	11:12:32 AM	False
PID 02	Wischübung	1	59	7/9/2016	11:12:32 AM	11:13:31 AM	False
PID 02	Wischübung	2	0	7/9/2016	11:13:31 AM	11:13:31 AM	False
PID 02	Rückenlage	0	95	7/9/2016	11:13:31 AM	11:15:06 AM	False
PID 02	Rückenlage	1	1	7/9/2016	11:15:06 AM	11:15:07 AM	False
PID 02	Rückenlage	2	4	7/9/2016	11:15:07 AM	11:15:11 AM	False
PID 02	Außenrotation	0	98	7/9/2016	11:15:11 AM	11:16:49 AM	False
PID 02	Außenrotation	1	0	7/9/2016	11:16:49 AM	11:16:49 AM	False
PID 02	Außenrotation	2	0	7/9/2016	11:16:49 AM	11:16:49 AM	False
PID 02	Schulterblatt	0	14	7/9/2016	3:12:54 PM	3:13:08 PM	False
PID 02	Schulterblatt	1	37	7/9/2016	3:13:08 PM	3:13:45 PM	False
PID 02	Schulterblatt	2	0	7/9/2016	3:13:45 PM	3:13:45 PM	False
PID 02	Wischübung	0	71	7/9/2016	3:13:45 PM	3:14:56 PM	False
PID 02	Wischübung	1	1	7/9/2016	3:14:56 PM	3:14:57 PM	False
PID 02	Wischübung	2	3	7/9/2016	3:14:57 PM	3:15:00 PM	False
PID 02	Rückenlage	0	52	7/9/2016	3:15:00 PM	3:15:52 PM	False
PID 02	Rückenlage	1	0	7/9/2016	3:15:52 PM	3:15:52 PM	False
PID 02	Rückenlage	2	0	7/9/2016	3:15:52 PM	3:15:52 PM	False
PID 02	Außenrotation	0	73	7/9/2016	3:15:52 PM	3:17:05 PM	False
PID 02	Außenrotation	1	0	7/9/2016	3:17:05 PM	3:17:05 PM	False
PID 02	Außenrotation	2	0	7/9/2016	3:17:05 PM	3:17:05 PM	False
PID 02	Schulterblatt	0	6	7/10/2016	6:45:06 AM	6:45:12 AM	False
PID 02	Schulterblatt	1	0	7/10/2016	6:45:12 AM	6:45:12 AM	False
PID 02	Schulterblatt	2	75	7/10/2016	6:45:12 AM	6:46:27 AM	False
PID 02	Wischübung	0	130	7/10/2016	6:46:27 AM	6:48:37 AM	False
PID 02	Wischübung	1	1	7/10/2016	6:48:37 AM	6:48:38 AM	False
PID 02	Wischübung	2	2	7/10/2016	6:48:38 AM	6:48:40 AM	False
PID 02	Rückenlage	0	59	7/10/2016	6:48:40 AM	6:49:39 AM	False
PID 02	Rückenlage	1	0	7/10/2016	6:49:39 AM	6:49:39 AM	False
PID 02	Rückenlage	2	0	7/10/2016	6:49:39 AM	6:49:39 AM	False
PID 02	Außenrotation	0	87	7/10/2016	6:49:39 AM	6:51:06 AM	False
PID 02	Außenrotation	1	0	7/10/2016	6:51:06 AM	6:51:06 AM	False
PID 02	Außenrotation	2	0	7/10/2016	6:51:06 AM	6:51:06 AM	False
PID 02	Schulterblatt	0	15	7/10/2016	12:06:18 PM	12:06:33 PM	False
PID 02	Schulterblatt	1	10	7/10/2016	12:06:33 PM	12:06:43 PM	False
PID 02	Schulterblatt	2	113	7/10/2016	12:06:43 PM	12:08:36 PM	False
PID 02	Wischübung	0	3	7/10/2016	12:08:36 PM	12:08:39 PM	False
PID 02	Wischübung	1	0	7/10/2016	12:08:39 PM	12:08:39 PM	False
PID 02	Wischübung	2	98	7/10/2016	12:08:39 PM	12:10:17 PM	False
PID 02	Rückenlage	0	13	7/10/2016	12:10:17 PM	12:10:30 PM	False
PID 02	Rückenlage	1	0	7/10/2016	12:10:30 PM	12:10:30 PM	False
PID 02	Rückenlage	2	91	7/10/2016	12:10:30 PM	12:12:01 PM	False
PID 02	Außenrotation	0	2	7/10/2016	12:12:01 PM	12:12:03 PM	False
PID 02	Außenrotation	1	0	7/10/2016	12:12:03 PM	12:12:03 PM	False
PID 02	Außenrotation	2	140	7/10/2016	12:12:03 PM	12:14:23 PM	False
PID 02	Schulterblatt	0	131	7/11/2016	6:47:10 AM	6:49:21 AM	False
PID 02	Schulterblatt	1	0	7/11/2016	6:49:21 AM	6:49:21 AM	False
PID 02	Schulterblatt	2	20	7/11/2016	6:49:21 AM	6:49:41 AM	False
PID 02	Wischübung	0	270	7/11/2016	6:49:41 AM	6:54:11 AM	False
PID 02	Wischübung	1	0	7/11/2016	6:54:11 AM	6:54:11 AM	False
PID 02	Wischübung	2	0	7/11/2016	6:54:11 AM	6:54:11 AM	False
PID 02	Rückenlage	0	286	7/11/2016	6:54:11 AM	6:58:57 AM	False
PID 02	Rückenlage	1	0	7/11/2016	6:58:57 AM	6:58:57 AM	False
PID 02	Rückenlage	2	0	7/11/2016	6:58:57 AM	6:58:57 AM	False
PID 02	Außenrotation	0	102	7/11/2016	6:58:57 AM	7:00:39 AM	False
PID 02	Außenrotation	1	0	7/11/2016	7:00:39 AM	7:00:39 AM	False
PID 02	Außenrotation	2	0	7/11/2016	7:00:39 AM	7:00:39 AM	False
PID 02	Schulterblatt	0	86	7/12/2016	4:54:10 AM	4:55:36 AM	False
PID 02	Schulterblatt	1	1	7/12/2016	4:55:36 AM	4:55:37 AM	False
PID 02	Schulterblatt	2	0	7/12/2016	4:55:37 AM	4:55:37 AM	False
PID 02	Wischübung	0	101	7/12/2016	4:55:37 AM	4:57:18 AM	False
PID 02	Wischübung	1	0	7/12/2016	4:57:18 AM	4:57:18 AM	False
PID 02	Wischübung	2	0	7/12/2016	4:57:18 AM	4:57:18 AM	False
PID 02	Rückenlage	0	288	7/12/2016	4:57:18 AM	5:02:06 AM	False
PID 02	Rückenlage	1	0	7/12/2016	5:02:06 AM	5:02:06 AM	False
PID 02	Rückenlage	2	0	7/12/2016	5:02:06 AM	5:02:06 AM	False
PID 02	Außenrotation	0	127	7/12/2016	5:02:06 AM	5:04:13 AM	False
PID 02	Außenrotation	1	0	7/12/2016	5:04:13 AM	5:04:13 AM	False
PID 02	Außenrotation	2	0	7/12/2016	5:04:13 AM	5:04:13 AM	False
PID 02	Schulterblatt	0	1	7/13/2016	6:45:55 AM	6:45:56 AM	False
PID 02	Schulterblatt	1	0	7/13/2016	6:45:56 AM	6:45:56 AM	False
PID 02	Schulterblatt	2	345	7/13/2016	6:45:56 AM	6:51:41 AM	False
PID 02	Wischübung	0	145	7/13/2016	6:51:41 AM	6:54:06 AM	False
PID 02	Wischübung	1	1	7/13/2016	6:54:06 AM	6:54:07 AM	False
PID 02	Wischübung	2	1	7/13/2016	6:54:07 AM	6:54:08 AM	False
PID 02	Rückenlage	0	145	7/13/2016	6:54:08 AM	6:56:33 AM	False
PID 02	Rückenlage	1	0	7/13/2016	6:56:33 AM	6:56:33 AM	False
PID 02	Rückenlage	2	0	7/13/2016	6:56:33 AM	6:56:33 AM	False
PID 02	Außenrotation	0	336	7/13/2016	6:56:33 AM	7:02:09 AM	False
PID 02	Außenrotation	1	0	7/13/2016	7:02:09 AM	7:02:09 AM	False
PID 02	Außenrotation	2	0	7/13/2016	7:02:09 AM	7:02:09 AM	False
PID 02	Schulterblatt	0	187	7/14/2016	7:40:01 AM	7:43:08 AM	False
PID 02	Schulterblatt	1	0	7/14/2016	7:43:08 AM	7:43:08 AM	False
PID 02	Schulterblatt	2	0	7/14/2016	7:43:08 AM	7:43:08 AM	False
PID 02	Wischübung	0	91	7/14/2016	7:43:08 AM	7:44:39 AM	False
PID 02	Wischübung	1	0	7/14/2016	7:44:39 AM	7:44:39 AM	False
PID 02	Wischübung	2	0	7/14/2016	7:44:39 AM	7:44:39 AM	False
PID 02	Rückenlage	0	135	7/14/2016	7:44:39 AM	7:46:54 AM	False
PID 02	Rückenlage	1	0	7/14/2016	7:46:54 AM	7:46:54 AM	False
PID 02	Rückenlage	2	0	7/14/2016	7:46:54 AM	7:46:54 AM	False
PID 02	Außenrotation	0	105	7/14/2016	7:46:54 AM	7:48:39 AM	False
PID 02	Außenrotation	1	0	7/14/2016	7:48:39 AM	7:48:39 AM	False
PID 02	Außenrotation	2	0	7/14/2016	7:48:39 AM	7:48:39 AM	False
PID 02	Schulterblatt	0	94	7/15/2016	5:30:23 AM	5:31:57 AM	False
PID 02	Schulterblatt	1	0	7/15/2016	5:31:57 AM	5:31:57 AM	False
PID 02	Schulterblatt	2	0	7/15/2016	5:31:57 AM	5:31:57 AM	False
PID 02	Wischübung	0	322	7/15/2016	5:31:57 AM	5:37:19 AM	False
PID 02	Wischübung	1	0	7/15/2016	5:37:19 AM	5:37:19 AM	False
PID 02	Wischübung	2	0	7/15/2016	5:37:19 AM	5:37:19 AM	False
PID 02	Rückenlage	0	214	7/15/2016	5:37:19 AM	5:40:53 AM	False
PID 02	Rückenlage	1	0	7/15/2016	5:40:53 AM	5:40:53 AM	False
PID 02	Rückenlage	2	0	7/15/2016	5:40:53 AM	5:40:53 AM	False
PID 02	Außenrotation	0	0	7/15/2016	5:40:53 AM	5:40:53 AM	False
PID 02	Außenrotation	1	107	7/15/2016	5:40:53 AM	5:42:40 AM	False
PID 02	Außenrotation	2	0	7/15/2016	5:42:40 AM	5:42:40 AM	False
PID 02	Schulterblatt	0	1	7/16/2016	6:46:17 AM	6:46:18 AM	False
PID 02	Schulterblatt	1	0	7/16/2016	6:46:18 AM	6:46:18 AM	False
PID 02	Schulterblatt	2	65	7/16/2016	6:46:18 AM	6:47:23 AM	False
PID 02	Wischübung	0	174	7/16/2016	6:47:23 AM	6:50:17 AM	False
PID 02	Wischübung	1	0	7/16/2016	6:50:17 AM	6:50:17 AM	False
PID 02	Wischübung	2	0	7/16/2016	6:50:17 AM	6:50:17 AM	False
PID 02	Rückenlage	0	117	7/16/2016	6:50:17 AM	6:52:14 AM	False
PID 02	Rückenlage	1	0	7/16/2016	6:52:14 AM	6:52:14 AM	False
PID 02	Rückenlage	2	0	7/16/2016	6:52:14 AM	6:52:14 AM	False
PID 02	Außenrotation	0	169	7/16/2016	6:52:14 AM	6:55:03 AM	False
PID 02	Außenrotation	1	0	7/16/2016	6:55:03 AM	6:55:03 AM	False
PID 02	Außenrotation	2	0	7/16/2016	6:55:03 AM	6:55:03 AM	False
PID 02	Schulterblatt	0	1	7/17/2016	8:35:08 AM	8:35:09 AM	False
PID 02	Schulterblatt	1	0	7/17/2016	8:35:09 AM	8:35:09 AM	False
PID 02	Schulterblatt	2	66	7/17/2016	8:35:09 AM	8:36:15 AM	False
PID 02	Wischübung	0	60	7/17/2016	8:36:15 AM	8:37:15 AM	False
PID 02	Wischübung	1	0	7/17/2016	8:37:15 AM	8:37:15 AM	False
PID 02	Wischübung	2	1	7/17/2016	8:37:15 AM	8:37:16 AM	False
PID 02	Rückenlage	0	73	7/17/2016	8:37:16 AM	8:38:29 AM	False
PID 02	Rückenlage	1	1	7/17/2016	8:38:29 AM	8:38:30 AM	False
PID 02	Rückenlage	2	0	7/17/2016	8:38:30 AM	8:38:30 AM	False
PID 02	Außenrotation	0	27	7/17/2016	8:38:30 AM	8:38:57 AM	False
PID 02	Außenrotation	1	0	7/17/2016	8:38:57 AM	8:38:57 AM	False
PID 02	Außenrotation	2	60	7/17/2016	8:38:57 AM	8:39:57 AM	False
PID 02	Schulterblatt	0	2	7/18/2016	5:28:58 AM	5:29:00 AM	False
PID 02	Schulterblatt	1	0	7/18/2016	5:29:00 AM	5:29:00 AM	False
PID 02	Schulterblatt	2	99	7/18/2016	5:29:00 AM	5:30:39 AM	False
PID 02	Wischübung	0	117	7/18/2016	5:30:39 AM	5:32:36 AM	False
PID 02	Wischübung	1	0	7/18/2016	5:32:36 AM	5:32:36 AM	False
PID 02	Wischübung	2	0	7/18/2016	5:32:36 AM	5:32:36 AM	False
PID 02	Rückenlage	0	138	7/18/2016	5:32:36 AM	5:34:54 AM	False
PID 02	Rückenlage	1	0	7/18/2016	5:34:54 AM	5:34:54 AM	False
PID 02	Rückenlage	2	0	7/18/2016	5:34:54 AM	5:34:54 AM	False
PID 02	Außenrotation	0	78	7/18/2016	5:34:54 AM	5:36:12 AM	False
PID 02	Außenrotation	1	0	7/18/2016	5:36:12 AM	5:36:12 AM	False
PID 02	Außenrotation	2	0	7/18/2016	5:36:12 AM	5:36:12 AM	False
PID 02	Schulterblatt	0	2	7/19/2016	5:03:10 AM	5:03:12 AM	False
PID 02	Schulterblatt	1	0	7/19/2016	5:03:12 AM	5:03:12 AM	False
PID 02	Schulterblatt	2	60	7/19/2016	5:03:12 AM	5:04:12 AM	False
PID 02	Wischübung	0	199	7/19/2016	5:04:12 AM	5:07:31 AM	False
PID 02	Wischübung	1	0	7/19/2016	5:07:31 AM	5:07:31 AM	False
PID 02	Wischübung	2	0	7/19/2016	5:07:31 AM	5:07:31 AM	False
PID 02	Rückenlage	0	222	7/19/2016	5:07:31 AM	5:11:13 AM	False
PID 02	Rückenlage	1	0	7/19/2016	5:11:13 AM	5:11:13 AM	False
PID 02	Rückenlage	2	0	7/19/2016	5:11:13 AM	5:11:13 AM	False
PID 02	Außenrotation	0	144	7/19/2016	5:11:13 AM	5:13:37 AM	False
PID 02	Außenrotation	1	0	7/19/2016	5:13:37 AM	5:13:37 AM	False
PID 02	Außenrotation	2	0	7/19/2016	5:13:37 AM	5:13:37 AM	False
PID 02	Schulterblatt	0	0	7/20/2016	4:58:51 AM	4:58:51 AM	False
PID 02	Schulterblatt	1	0	7/20/2016	4:58:51 AM	4:58:51 AM	False
PID 02	Schulterblatt	2	95	7/20/2016	4:58:51 AM	5:00:26 AM	False
PID 02	Wischübung	0	57	7/20/2016	5:00:26 AM	5:01:23 AM	False
PID 02	Wischübung	1	0	7/20/2016	5:01:23 AM	5:01:23 AM	False
PID 02	Wischübung	2	0	7/20/2016	5:01:23 AM	5:01:23 AM	False
PID 02	Rückenlage	0	39	7/20/2016	5:01:23 AM	5:02:02 AM	False
PID 02	Rückenlage	1	0	7/20/2016	5:02:02 AM	5:02:02 AM	False
PID 02	Rückenlage	2	0	7/20/2016	5:02:02 AM	5:02:02 AM	False
PID 02	Außenrotation	0	52	7/20/2016	5:02:02 AM	5:02:54 AM	False
PID 02	Außenrotation	1	0	7/20/2016	5:02:54 AM	5:02:54 AM	False
PID 02	Außenrotation	2	0	7/20/2016	5:02:54 AM	5:02:54 AM	False
PID 02	Schulterblatt	0	88	7/21/2016	6:19:47 AM	6:21:15 AM	False
PID 02	Schulterblatt	1	0	7/21/2016	6:21:15 AM	6:21:15 AM	False
PID 02	Schulterblatt	2	0	7/21/2016	6:21:15 AM	6:21:15 AM	False
PID 02	Wischübung	0	80	7/21/2016	6:21:15 AM	6:22:35 AM	False
PID 02	Wischübung	1	0	7/21/2016	6:22:35 AM	6:22:35 AM	False
PID 02	Wischübung	2	0	7/21/2016	6:22:35 AM	6:22:35 AM	False
PID 02	Rückenlage	0	184	7/21/2016	6:22:35 AM	6:25:39 AM	False
PID 02	Rückenlage	1	0	7/21/2016	6:25:39 AM	6:25:39 AM	False
PID 02	Rückenlage	2	0	7/21/2016	6:25:39 AM	6:25:39 AM	False
PID 02	Außenrotation	0	167	7/21/2016	6:25:39 AM	6:28:26 AM	False
PID 02	Außenrotation	1	0	7/21/2016	6:28:26 AM	6:28:26 AM	False
PID 02	Außenrotation	2	0	7/21/2016	6:28:26 AM	6:28:26 AM	False
PID 02	Schulterblatt	0	23	7/22/2016	11:15:07 AM	11:15:30 AM	False
PID 02	Schulterblatt	1	3	7/22/2016	11:15:30 AM	11:15:33 AM	False
PID 02	Schulterblatt	2	29	7/22/2016	11:15:33 AM	11:16:02 AM	False
PID 02	Wischübung	0	55	7/22/2016	11:16:02 AM	11:16:57 AM	False
PID 02	Wischübung	1	0	7/22/2016	11:16:57 AM	11:16:57 AM	False
PID 02	Wischübung	2	0	7/22/2016	11:16:57 AM	11:16:57 AM	False
PID 02	Rückenlage	0	84	7/22/2016	11:16:57 AM	11:18:21 AM	False
PID 02	Rückenlage	1	0	7/22/2016	11:18:21 AM	11:18:21 AM	False
PID 02	Rückenlage	2	2	7/22/2016	11:18:21 AM	11:18:23 AM	False
PID 02	Außenrotation	0	55	7/22/2016	11:18:23 AM	11:19:18 AM	False
PID 02	Außenrotation	1	27	7/22/2016	11:19:18 AM	11:19:45 AM	False
PID 02	Außenrotation	2	1	7/22/2016	11:19:45 AM	11:19:46 AM	False
PID 02	Schulterblatt	0	104	7/23/2016	6:12:54 AM	6:14:38 AM	False
PID 02	Schulterblatt	1	0	7/23/2016	6:14:38 AM	6:14:38 AM	False
PID 02	Schulterblatt	2	0	7/23/2016	6:14:38 AM	6:14:38 AM	False
PID 02	Wischübung	0	50	7/23/2016	6:14:38 AM	6:15:28 AM	False
PID 02	Wischübung	1	0	7/23/2016	6:15:28 AM	6:15:28 AM	False
PID 02	Wischübung	2	0	7/23/2016	6:15:28 AM	6:15:28 AM	False
PID 02	Rückenlage	0	92	7/23/2016	6:15:28 AM	6:17:00 AM	False
PID 02	Rückenlage	1	0	7/23/2016	6:17:00 AM	6:17:00 AM	False
PID 02	Rückenlage	2	0	7/23/2016	6:17:00 AM	6:17:00 AM	False
PID 02	Außenrotation	0	123	7/23/2016	6:17:00 AM	6:19:03 AM	False
PID 02	Außenrotation	1	0	7/23/2016	6:19:03 AM	6:19:03 AM	False
PID 02	Außenrotation	2	0	7/23/2016	6:19:03 AM	6:19:03 AM	False
PID 02	Schulterblatt	0	2	7/24/2016	8:11:49 AM	8:11:51 AM	False
PID 02	Schulterblatt	1	0	7/24/2016	8:11:51 AM	8:11:51 AM	False
PID 02	Schulterblatt	2	0	7/24/2016	8:11:51 AM	8:11:51 AM	False
PID 02	Wischübung	0	2	7/24/2016	8:11:51 AM	8:11:53 AM	False
PID 02	Wischübung	1	0	7/24/2016	8:11:53 AM	8:11:53 AM	False
PID 02	Wischübung	2	0	7/24/2016	8:11:53 AM	8:11:53 AM	False
PID 02	Rückenlage	0	0	7/24/2016	8:11:53 AM	8:11:53 AM	False
PID 02	Rückenlage	1	0	7/24/2016	8:11:53 AM	8:11:53 AM	False
PID 02	Rückenlage	2	0	7/24/2016	8:11:53 AM	8:11:53 AM	False
PID 02	Außenrotation	0	0	7/24/2016	8:11:53 AM	8:11:53 AM	False
PID 02	Außenrotation	1	0	7/24/2016	8:11:53 AM	8:11:53 AM	False
PID 02	Außenrotation	2	0	7/24/2016	8:11:53 AM	8:11:53 AM	False
PID 02	Schulterblatt	0	0	7/25/2016	6:38:40 AM	6:38:40 AM	False
PID 02	Schulterblatt	1	0	7/25/2016	6:38:40 AM	6:38:40 AM	False
PID 02	Schulterblatt	2	3	7/25/2016	6:38:40 AM	6:38:43 AM	False
PID 02	Wischübung	0	0	7/25/2016	6:38:43 AM	6:38:43 AM	False
PID 02	Wischübung	1	0	7/25/2016	6:38:43 AM	6:38:43 AM	False
PID 02	Wischübung	2	0	7/25/2016	6:38:43 AM	6:38:43 AM	False
PID 02	Rückenlage	0	0	7/25/2016	6:38:43 AM	6:38:43 AM	False
PID 02	Rückenlage	1	0	7/25/2016	6:38:43 AM	6:38:43 AM	False
PID 02	Rückenlage	2	0	7/25/2016	6:38:43 AM	6:38:43 AM	False
PID 02	Außenrotation	0	0	7/25/2016	6:38:43 AM	6:38:43 AM	False
PID 02	Außenrotation	1	0	7/25/2016	6:38:43 AM	6:38:43 AM	False
PID 02	Außenrotation	2	0	7/25/2016	6:38:43 AM	6:38:43 AM	False
PID 03	Schulterblatt	0	19	7/6/2016	5:50:37 PM	5:50:56 PM	False
PID 03	Schulterblatt	1	-1	7/6/2016	5:50:56 PM	5:50:56 PM	False
PID 03	Schulterblatt	2	-1	7/6/2016	5:50:56 PM	5:50:56 PM	False
PID 03	Wischübung	0	-1	7/6/2016	5:50:56 PM	5:50:56 PM	False
PID 03	Wischübung	1	-1	7/6/2016	5:50:56 PM	5:50:56 PM	False
PID 03	Wischübung	2	-1	7/6/2016	5:50:56 PM	5:50:56 PM	False
PID 03	Rückenlage	0	-1	7/6/2016	5:50:56 PM	5:50:56 PM	False
PID 03	Rückenlage	1	-1	7/6/2016	5:50:56 PM	5:50:56 PM	False
PID 03	Rückenlage	2	-1	7/6/2016	5:50:56 PM	5:50:56 PM	False
PID 03	Außenrotation	0	-1	7/6/2016	5:50:56 PM	5:50:56 PM	False
PID 03	Außenrotation	1	-1	7/6/2016	5:50:56 PM	5:50:56 PM	False
PID 03	Außenrotation	2	-1	7/6/2016	5:50:56 PM	5:50:56 PM	False
PID 03	Schulterblatt	0	753	7/6/2016	5:52:16 PM	6:04:49 PM	False
PID 03	Schulterblatt	1	8107	7/6/2016	6:04:49 PM	8:19:56 PM	True
PID 03	Schulterblatt	2	31	7/6/2016	8:19:56 PM	8:20:27 PM	True
PID 03	Wischübung	0	162	7/6/2016	8:20:27 PM	8:23:09 PM	False
PID 03	Wischübung	1	1	7/6/2016	8:23:09 PM	8:23:10 PM	False
PID 03	Wischübung	2	1	7/6/2016	8:23:10 PM	8:23:11 PM	False
PID 03	Rückenlage	0	50	7/6/2016	8:23:11 PM	8:24:01 PM	False
PID 03	Rückenlage	1	1	7/6/2016	8:24:01 PM	8:24:02 PM	False
PID 03	Rückenlage	2	1	7/6/2016	8:24:02 PM	8:24:03 PM	False
PID 03	Außenrotation	0	118	7/6/2016	8:24:03 PM	8:26:01 PM	False
PID 03	Außenrotation	1	1	7/6/2016	8:26:01 PM	8:26:02 PM	False
PID 03	Außenrotation	2	1	7/6/2016	8:26:02 PM	8:26:03 PM	False
PID 03	Schulterblatt	0	6	7/6/2016	8:17:18 PM	8:17:24 PM	False
PID 03	Schulterblatt	1	1	7/6/2016	8:17:24 PM	8:17:25 PM	False
PID 03	Schulterblatt	2	1	7/6/2016	8:17:25 PM	8:17:26 PM	False
PID 03	Wischübung	0	2	7/6/2016	8:17:26 PM	8:17:28 PM	False
PID 03	Wischübung	1	0	7/6/2016	8:17:28 PM	8:17:28 PM	False
PID 03	Wischübung	2	1	7/6/2016	8:17:28 PM	8:17:29 PM	False
PID 03	Rückenlage	0	177	7/6/2016	8:17:29 PM	8:20:26 PM	False
PID 03	Rückenlage	1	1	7/6/2016	8:20:26 PM	8:20:27 PM	False
PID 03	Rückenlage	2	0	7/6/2016	8:20:27 PM	8:20:27 PM	False
PID 03	Außenrotation	0	9	7/6/2016	8:20:27 PM	8:20:36 PM	False
PID 03	Außenrotation	1	1	7/6/2016	8:20:36 PM	8:20:37 PM	False
PID 03	Außenrotation	2	0	7/6/2016	8:20:37 PM	8:20:37 PM	False
PID 03	Schulterblatt	0	27	7/6/2016	8:23:01 PM	8:23:28 PM	False
PID 03	Schulterblatt	1	97	7/6/2016	8:23:28 PM	8:25:05 PM	False
PID 03	Schulterblatt	2	0	7/6/2016	8:25:05 PM	8:25:05 PM	False
PID 03	Wischübung	0	129	7/6/2016	8:25:05 PM	8:27:14 PM	False
PID 03	Wischübung	1	140	7/6/2016	8:27:14 PM	8:29:34 PM	True
PID 03	Wischübung	2	1	7/6/2016	8:29:34 PM	8:29:35 PM	False
PID 03	Rückenlage	0	381	7/6/2016	8:29:35 PM	8:35:56 PM	False
PID 03	Rückenlage	1	42	7/6/2016	8:35:56 PM	8:36:38 PM	True
PID 03	Rückenlage	2	20	7/6/2016	8:36:38 PM	8:36:58 PM	True
PID 03	Außenrotation	0	325	7/6/2016	8:36:58 PM	8:42:23 PM	False
PID 03	Außenrotation	1	9	7/6/2016	8:42:23 PM	8:42:32 PM	True
PID 03	Außenrotation	2	1	7/6/2016	8:42:32 PM	8:42:33 PM	False
PID 03	Schulterblatt	0	4	7/6/2016	8:42:31 PM	8:42:35 PM	False
PID 03	Schulterblatt	1	1	7/6/2016	8:42:35 PM	8:42:36 PM	False
PID 03	Schulterblatt	2	1	7/6/2016	8:42:36 PM	8:42:37 PM	False
PID 03	Wischübung	0	2	7/6/2016	8:42:37 PM	8:42:39 PM	False
PID 03	Wischübung	1	1	7/6/2016	8:42:39 PM	8:42:40 PM	False
PID 03	Wischübung	2	1	7/6/2016	8:42:40 PM	8:42:41 PM	False
PID 03	Rückenlage	0	3	7/6/2016	8:42:41 PM	8:42:44 PM	False
PID 03	Rückenlage	1	1	7/6/2016	8:42:44 PM	8:42:45 PM	False
PID 03	Rückenlage	2	2	7/6/2016	8:42:45 PM	8:42:47 PM	False
PID 03	Außenrotation	0	2	7/6/2016	8:42:47 PM	8:42:49 PM	False
PID 03	Außenrotation	1	0	7/6/2016	8:42:49 PM	8:42:49 PM	False
PID 03	Außenrotation	2	0	7/6/2016	8:42:49 PM	8:42:49 PM	False
PID 03	Schulterblatt	0	3	7/6/2016	8:43:07 PM	8:43:10 PM	False
PID 03	Schulterblatt	1	1	7/6/2016	8:43:10 PM	8:43:11 PM	False
PID 03	Schulterblatt	2	0	7/6/2016	8:43:11 PM	8:43:11 PM	False
PID 03	Wischübung	0	1	7/6/2016	8:43:11 PM	8:43:12 PM	False
PID 03	Wischübung	1	0	7/6/2016	8:43:12 PM	8:43:12 PM	False
PID 03	Wischübung	2	0	7/6/2016	8:43:12 PM	8:43:12 PM	False
PID 03	Rückenlage	0	1	7/6/2016	8:43:12 PM	8:43:13 PM	False
PID 03	Rückenlage	1	0	7/6/2016	8:43:13 PM	8:43:13 PM	False
PID 03	Rückenlage	2	0	7/6/2016	8:43:13 PM	8:43:13 PM	False
PID 03	Außenrotation	0	1	7/6/2016	8:43:13 PM	8:43:14 PM	False
PID 03	Außenrotation	1	0	7/6/2016	8:43:14 PM	8:43:14 PM	False
PID 03	Außenrotation	2	0	7/6/2016	8:43:14 PM	8:43:14 PM	False
PID 03	Schulterblatt	0	5	7/6/2016	8:44:11 PM	8:44:16 PM	False
PID 03	Schulterblatt	1	0	7/6/2016	8:44:16 PM	8:44:16 PM	False
PID 03	Schulterblatt	2	0	7/6/2016	8:44:16 PM	8:44:16 PM	False
PID 03	Wischübung	0	2	7/6/2016	8:44:16 PM	8:44:18 PM	False
PID 03	Wischübung	1	1	7/6/2016	8:44:18 PM	8:44:19 PM	False
PID 03	Wischübung	2	0	7/6/2016	8:44:19 PM	8:44:19 PM	False
PID 03	Rückenlage	0	1	7/6/2016	8:44:19 PM	8:44:20 PM	False
PID 03	Rückenlage	1	0	7/6/2016	8:44:20 PM	8:44:20 PM	False
PID 03	Rückenlage	2	0	7/6/2016	8:44:20 PM	8:44:20 PM	False
PID 03	Außenrotation	0	0	7/6/2016	8:44:20 PM	8:44:20 PM	False
PID 03	Außenrotation	1	0	7/6/2016	8:44:20 PM	8:44:20 PM	False
PID 03	Außenrotation	2	0	7/6/2016	8:44:20 PM	8:44:20 PM	False
PID 03	Schulterblatt	0	1	7/6/2016	8:44:29 PM	8:44:30 PM	False
PID 03	Schulterblatt	1	0	7/6/2016	8:44:30 PM	8:44:30 PM	False
PID 03	Schulterblatt	2	0	7/6/2016	8:44:30 PM	8:44:30 PM	False
PID 03	Wischübung	0	0	7/6/2016	8:44:30 PM	8:44:30 PM	False
PID 03	Wischübung	1	1	7/6/2016	8:44:30 PM	8:44:31 PM	False
PID 03	Wischübung	2	0	7/6/2016	8:44:31 PM	8:44:31 PM	False
PID 03	Rückenlage	0	0	7/6/2016	8:44:31 PM	8:44:31 PM	False
PID 03	Rückenlage	1	0	7/6/2016	8:44:31 PM	8:44:31 PM	False
PID 03	Rückenlage	2	0	7/6/2016	8:44:31 PM	8:44:31 PM	False
PID 03	Außenrotation	0	0	7/6/2016	8:44:31 PM	8:44:31 PM	False
PID 03	Außenrotation	1	0	7/6/2016	8:44:31 PM	8:44:31 PM	False
PID 03	Außenrotation	2	0	7/6/2016	8:44:31 PM	8:44:31 PM	False
PID 03	Schulterblatt	0	32	7/6/2016	8:44:47 PM	8:45:19 PM	False
PID 03	Schulterblatt	1	41	7/6/2016	8:45:19 PM	8:46:00 PM	True
PID 03	Schulterblatt	2	6	7/6/2016	8:46:00 PM	8:46:06 PM	False
PID 03	Wischübung	0	2	7/6/2016	8:46:06 PM	8:46:08 PM	False
PID 03	Wischübung	1	1	7/6/2016	8:46:08 PM	8:46:09 PM	False
PID 03	Wischübung	2	2	7/6/2016	8:46:09 PM	8:46:11 PM	False
PID 03	Rückenlage	0	54	7/6/2016	8:46:11 PM	8:47:05 PM	False
PID 03	Rückenlage	1	1	7/6/2016	8:47:05 PM	8:47:06 PM	False
PID 03	Rückenlage	2	1	7/6/2016	8:47:06 PM	8:47:07 PM	False
PID 03	Außenrotation	0	1	7/6/2016	8:47:07 PM	8:47:08 PM	False
PID 03	Außenrotation	1	0	7/6/2016	8:47:08 PM	8:47:08 PM	False
PID 03	Außenrotation	2	1	7/6/2016	8:47:08 PM	8:47:09 PM	False
PID 03	Schulterblatt	0	1	7/6/2016	8:47:20 PM	8:47:21 PM	False
PID 03	Schulterblatt	1	1	7/6/2016	8:47:21 PM	8:47:22 PM	False
PID 03	Schulterblatt	2	0	7/6/2016	8:47:22 PM	8:47:22 PM	False
PID 03	Wischübung	0	1	7/6/2016	8:47:22 PM	8:47:23 PM	False
PID 03	Wischübung	1	0	7/6/2016	8:47:23 PM	8:47:23 PM	False
PID 03	Wischübung	2	0	7/6/2016	8:47:23 PM	8:47:23 PM	False
PID 03	Rückenlage	0	1	7/6/2016	8:47:23 PM	8:47:24 PM	False
PID 03	Rückenlage	1	0	7/6/2016	8:47:24 PM	8:47:24 PM	False
PID 03	Rückenlage	2	0	7/6/2016	8:47:24 PM	8:47:24 PM	False
PID 03	Außenrotation	0	0	7/6/2016	8:47:24 PM	8:47:24 PM	False
PID 03	Außenrotation	1	0	7/6/2016	8:47:24 PM	8:47:24 PM	False
PID 03	Außenrotation	2	0	7/6/2016	8:47:24 PM	8:47:24 PM	False
PID 03	Schulterblatt	0	16	7/6/2016	8:48:09 PM	8:48:25 PM	False
PID 03	Schulterblatt	1	1	7/6/2016	8:48:25 PM	8:48:26 PM	False
PID 03	Schulterblatt	2	0	7/6/2016	8:48:26 PM	8:48:26 PM	False
PID 03	Wischübung	0	0	7/6/2016	8:48:26 PM	8:48:26 PM	False
PID 03	Wischübung	1	15	7/6/2016	8:48:26 PM	8:48:41 PM	False
PID 03	Wischübung	2	5	7/6/2016	8:48:41 PM	8:48:46 PM	False
PID 03	Rückenlage	0	3	7/6/2016	8:48:46 PM	8:48:49 PM	False
PID 03	Rückenlage	1	14	7/6/2016	8:48:49 PM	8:49:03 PM	False
PID 03	Rückenlage	2	4	7/6/2016	8:49:03 PM	8:49:07 PM	False
PID 03	Außenrotation	0	7	7/6/2016	8:49:07 PM	8:49:14 PM	False
PID 03	Außenrotation	1	4	7/6/2016	8:49:14 PM	8:49:18 PM	False
PID 03	Außenrotation	2	1	7/6/2016	8:49:18 PM	8:49:19 PM	False
PID 03	Schulterblatt	0	2	7/6/2016	8:49:39 PM	8:49:41 PM	False
PID 03	Schulterblatt	1	5	7/6/2016	8:49:41 PM	8:49:46 PM	False
PID 03	Schulterblatt	2	10	7/6/2016	8:49:46 PM	8:49:56 PM	False
PID 03	Wischübung	0	2	7/6/2016	8:49:56 PM	8:49:58 PM	False
PID 03	Wischübung	1	0	7/6/2016	8:49:58 PM	8:49:58 PM	False
PID 03	Wischübung	2	5	7/6/2016	8:49:58 PM	8:50:03 PM	False
PID 03	Rückenlage	0	1	7/6/2016	8:50:03 PM	8:50:04 PM	False
PID 03	Rückenlage	1	0	7/6/2016	8:50:04 PM	8:50:04 PM	False
PID 03	Rückenlage	2	1	7/6/2016	8:50:04 PM	8:50:05 PM	False
PID 03	Außenrotation	0	6	7/6/2016	8:50:05 PM	8:50:11 PM	False
PID 03	Außenrotation	1	1	7/6/2016	8:50:11 PM	8:50:12 PM	False
PID 03	Außenrotation	2	1	7/6/2016	8:50:12 PM	8:50:13 PM	False
PID 03	Schulterblatt	0	7	7/7/2016	8:32:43 AM	8:32:50 AM	False
PID 03	Schulterblatt	1	95	7/7/2016	8:32:50 AM	8:34:25 AM	False
PID 03	Schulterblatt	2	85	7/7/2016	8:34:25 AM	8:35:50 AM	False
PID 03	Wischübung	0	23	7/7/2016	8:35:50 AM	8:36:13 AM	False
PID 03	Wischübung	1	134	7/7/2016	8:36:13 AM	8:38:27 AM	False
PID 03	Wischübung	2	198	7/7/2016	8:38:27 AM	8:41:45 AM	False
PID 03	Rückenlage	0	152	7/7/2016	8:41:45 AM	8:44:17 AM	True
PID 03	Rückenlage	1	254	7/7/2016	8:44:17 AM	8:48:31 AM	False
PID 03	Rückenlage	2	21	7/7/2016	8:48:31 AM	8:48:52 AM	True
PID 03	Außenrotation	0	19	7/7/2016	8:48:52 AM	8:49:11 AM	False
PID 03	Außenrotation	1	105	7/7/2016	8:49:11 AM	8:50:56 AM	False
PID 03	Außenrotation	2	106	7/7/2016	8:50:56 AM	8:52:42 AM	False
PID 03	Schulterblatt	0	3	7/7/2016	7:42:07 PM	7:42:10 PM	False
PID 03	Schulterblatt	1	162	7/7/2016	7:42:10 PM	7:44:52 PM	False
PID 03	Schulterblatt	2	91	7/7/2016	7:44:52 PM	7:46:23 PM	False
PID 03	Wischübung	0	16	7/7/2016	7:46:23 PM	7:46:39 PM	False
PID 03	Wischübung	1	143	7/7/2016	7:46:39 PM	7:49:02 PM	False
PID 03	Wischübung	2	125	7/7/2016	7:49:02 PM	7:51:07 PM	True
PID 03	Rückenlage	0	15	7/7/2016	7:51:07 PM	7:51:22 PM	False
PID 03	Rückenlage	1	138	7/7/2016	7:51:22 PM	7:53:40 PM	False
PID 03	Rückenlage	2	136	7/7/2016	7:53:40 PM	7:55:56 PM	True
PID 03	Außenrotation	0	38	7/7/2016	7:55:56 PM	7:56:34 PM	True
PID 03	Außenrotation	1	116	7/7/2016	7:56:34 PM	7:58:30 PM	False
PID 03	Außenrotation	2	164	7/7/2016	7:58:30 PM	8:01:14 PM	False
PID 03	Schulterblatt	0	2	7/7/2016	8:02:15 PM	8:02:17 PM	False
PID 03	Schulterblatt	1	16	7/7/2016	8:02:17 PM	8:02:33 PM	False
PID 03	Schulterblatt	2	2	7/7/2016	8:02:33 PM	8:02:35 PM	False
PID 03	Wischübung	0	2	7/7/2016	8:02:35 PM	8:02:37 PM	False
PID 03	Wischübung	1	6	7/7/2016	8:02:37 PM	8:02:43 PM	False
PID 03	Wischübung	2	1	7/7/2016	8:02:43 PM	8:02:44 PM	False
PID 03	Rückenlage	0	2	7/7/2016	8:02:44 PM	8:02:46 PM	False
PID 03	Rückenlage	1	2	7/7/2016	8:02:46 PM	8:02:48 PM	False
PID 03	Rückenlage	2	3	7/7/2016	8:02:48 PM	8:02:51 PM	False
PID 03	Außenrotation	0	2	7/7/2016	8:02:51 PM	8:02:53 PM	False
PID 03	Außenrotation	1	5	7/7/2016	8:02:53 PM	8:02:58 PM	False
PID 03	Außenrotation	2	1	7/7/2016	8:02:58 PM	8:02:59 PM	False
PID 03	Schulterblatt	0	7	7/7/2016	8:03:47 PM	8:03:54 PM	False
PID 03	Schulterblatt	1	17	7/7/2016	8:03:54 PM	8:04:11 PM	False
PID 03	Schulterblatt	2	4	7/7/2016	8:04:11 PM	8:04:15 PM	False
PID 03	Wischübung	0	2	7/7/2016	8:04:15 PM	8:04:17 PM	False
PID 03	Wischübung	1	1	7/7/2016	8:04:17 PM	8:04:18 PM	False
PID 03	Wischübung	2	1	7/7/2016	8:04:18 PM	8:04:19 PM	False
PID 03	Rückenlage	0	1	7/7/2016	8:04:19 PM	8:04:20 PM	False
PID 03	Rückenlage	1	1	7/7/2016	8:04:20 PM	8:04:21 PM	False
PID 03	Rückenlage	2	2	7/7/2016	8:04:21 PM	8:04:23 PM	False
PID 03	Außenrotation	0	1	7/7/2016	8:04:23 PM	8:04:24 PM	False
PID 03	Außenrotation	1	0	7/7/2016	8:04:24 PM	8:04:24 PM	False
PID 03	Außenrotation	2	0	7/7/2016	8:04:24 PM	8:04:24 PM	False
PID 03	Schulterblatt	0	37	7/7/2016	9:45:42 PM	9:46:19 PM	False
PID 03	Schulterblatt	1	295	7/7/2016	9:46:19 PM	9:51:14 PM	False
PID 03	Schulterblatt	2	143	7/7/2016	9:51:14 PM	9:53:37 PM	True
PID 03	Wischübung	0	12	7/7/2016	9:53:37 PM	9:53:49 PM	True
PID 03	Wischübung	1	134	7/7/2016	9:53:49 PM	9:56:03 PM	False
PID 03	Wischübung	2	418	7/7/2016	9:56:03 PM	10:03:01 PM	True
PID 03	Rückenlage	0	78	7/7/2016	10:03:01 PM	10:04:19 PM	True
PID 03	Rückenlage	1	130	7/7/2016	10:04:19 PM	10:06:29 PM	False
PID 03	Rückenlage	2	156	7/7/2016	10:06:29 PM	10:09:05 PM	True
PID 03	Außenrotation	0	51	7/7/2016	10:09:05 PM	10:09:56 PM	True
PID 03	Außenrotation	1	105	7/7/2016	10:09:56 PM	10:11:41 PM	False
PID 03	Außenrotation	2	100	7/7/2016	10:11:41 PM	10:13:21 PM	False
PID 03	Schulterblatt	0	2	7/8/2016	11:32:09 AM	11:32:11 AM	False
PID 03	Schulterblatt	1	74	7/8/2016	11:32:11 AM	11:33:25 AM	False
PID 03	Schulterblatt	2	109	7/8/2016	11:33:25 AM	11:35:14 AM	False
PID 03	Wischübung	0	32	7/8/2016	11:35:14 AM	11:35:46 AM	False
PID 03	Wischübung	1	116	7/8/2016	11:35:46 AM	11:37:42 AM	False
PID 03	Wischübung	2	113	7/8/2016	11:37:42 AM	11:39:35 AM	False
PID 03	Rückenlage	0	23	7/8/2016	11:39:35 AM	11:39:58 AM	False
PID 03	Rückenlage	1	129	7/8/2016	11:39:58 AM	11:42:07 AM	False
PID 03	Rückenlage	2	139	7/8/2016	11:42:07 AM	11:44:26 AM	True
PID 03	Außenrotation	0	41	7/8/2016	11:44:26 AM	11:45:07 AM	True
PID 03	Außenrotation	1	105	7/8/2016	11:45:07 AM	11:46:52 AM	False
PID 03	Außenrotation	2	113	7/8/2016	11:46:52 AM	11:48:45 AM	False
PID 03	Schulterblatt	0	2	7/9/2016	12:14:42 PM	12:14:44 PM	False
PID 03	Schulterblatt	1	92	7/9/2016	12:14:44 PM	12:16:16 PM	False
PID 03	Schulterblatt	2	86	7/9/2016	12:16:16 PM	12:17:42 PM	False
PID 03	Wischübung	0	17	7/9/2016	12:17:42 PM	12:17:59 PM	False
PID 03	Wischübung	1	142	7/9/2016	12:17:59 PM	12:20:21 PM	False
PID 03	Wischübung	2	150	7/9/2016	12:20:21 PM	12:22:51 PM	True
PID 03	Rückenlage	0	39	7/9/2016	12:22:51 PM	12:23:30 PM	True
PID 03	Rückenlage	1	153	7/9/2016	12:23:30 PM	12:26:03 PM	False
PID 03	Rückenlage	2	131	7/9/2016	12:26:03 PM	12:28:14 PM	True
PID 03	Außenrotation	0	33	7/9/2016	12:28:14 PM	12:28:47 PM	True
PID 03	Außenrotation	1	110	7/9/2016	12:28:47 PM	12:30:37 PM	False
PID 03	Außenrotation	2	123	7/9/2016	12:30:37 PM	12:32:40 PM	False
PID 03	Schulterblatt	0	16	7/9/2016	5:17:12 PM	5:17:28 PM	False
PID 03	Schulterblatt	1	127	7/9/2016	5:17:28 PM	5:19:35 PM	False
PID 03	Schulterblatt	2	153	7/9/2016	5:19:35 PM	5:22:08 PM	True
PID 03	Wischübung	0	20	7/9/2016	5:22:08 PM	5:22:28 PM	False
PID 03	Wischübung	1	129	7/9/2016	5:22:28 PM	5:24:37 PM	False
PID 03	Wischübung	2	144	7/9/2016	5:24:37 PM	5:27:01 PM	True
PID 03	Rückenlage	0	42	7/9/2016	5:27:01 PM	5:27:43 PM	True
PID 03	Rückenlage	1	129	7/9/2016	5:27:43 PM	5:29:52 PM	False
PID 03	Rückenlage	2	246	7/9/2016	5:29:52 PM	5:33:58 PM	True
PID 03	Außenrotation	0	50	7/9/2016	5:33:58 PM	5:34:48 PM	True
PID 03	Außenrotation	1	128	7/9/2016	5:34:48 PM	5:36:56 PM	False
PID 03	Außenrotation	2	110	7/9/2016	5:36:56 PM	5:38:46 PM	True
PID 03	Schulterblatt	0	26	7/9/2016	10:00:07 PM	10:00:33 PM	False
PID 03	Schulterblatt	1	1590	7/9/2016	10:00:33 PM	10:27:03 PM	True
PID 03	Schulterblatt	2	100	7/9/2016	10:27:03 PM	10:28:43 PM	False
PID 03	Wischübung	0	22	7/9/2016	10:28:43 PM	10:29:05 PM	False
PID 03	Wischübung	1	119	7/9/2016	10:29:05 PM	10:31:04 PM	False
PID 03	Wischübung	2	111	7/9/2016	10:31:04 PM	10:32:55 PM	False
PID 03	Rückenlage	0	10	7/9/2016	10:32:55 PM	10:33:05 PM	False
PID 03	Rückenlage	1	129	7/9/2016	10:33:05 PM	10:35:14 PM	False
PID 03	Rückenlage	2	135	7/9/2016	10:35:14 PM	10:37:29 PM	True
PID 03	Außenrotation	0	23	7/9/2016	10:37:29 PM	10:37:52 PM	True
PID 03	Außenrotation	1	125	7/9/2016	10:37:52 PM	10:39:57 PM	False
PID 03	Außenrotation	2	105	7/9/2016	10:39:57 PM	10:41:42 PM	True
PID 03	Schulterblatt	0	44	7/9/2016	11:48:15 PM	11:48:59 PM	False
PID 03	Schulterblatt	1	9	7/9/2016	11:48:59 PM	11:49:08 PM	False
PID 03	Schulterblatt	2	1	7/9/2016	11:49:08 PM	11:49:09 PM	False
PID 03	Wischübung	0	7	7/9/2016	11:49:09 PM	11:49:16 PM	False
PID 03	Wischübung	1	0	7/9/2016	11:49:16 PM	11:49:16 PM	False
PID 03	Wischübung	2	0	7/9/2016	11:49:16 PM	11:49:16 PM	False
PID 03	Rückenlage	0	0	7/9/2016	11:49:16 PM	11:49:16 PM	False
PID 03	Rückenlage	1	0	7/9/2016	11:49:16 PM	11:49:16 PM	False
PID 03	Rückenlage	2	0	7/9/2016	11:49:16 PM	11:49:16 PM	False
PID 03	Außenrotation	0	1	7/9/2016	11:49:16 PM	11:49:17 PM	False
PID 03	Außenrotation	1	0	7/9/2016	11:49:17 PM	11:49:17 PM	False
PID 03	Außenrotation	2	0	7/9/2016	11:49:17 PM	11:49:17 PM	False
PID 03	Schulterblatt	0	21	7/9/2016	11:49:34 PM	11:49:55 PM	False
PID 03	Schulterblatt	1	154	7/9/2016	11:49:55 PM	11:52:29 PM	False
PID 03	Schulterblatt	2	122	7/9/2016	11:52:29 PM	11:54:31 PM	True
PID 03	Wischübung	0	14	7/9/2016	11:54:31 PM	11:54:45 PM	False
PID 03	Wischübung	1	11	7/9/2016	11:54:45 PM	11:54:56 PM	False
PID 03	Wischübung	2	1	7/9/2016	11:54:56 PM	11:54:57 PM	False
PID 03	Rückenlage	0	1	7/9/2016	11:54:57 PM	11:54:58 PM	False
PID 03	Rückenlage	1	0	7/9/2016	11:54:58 PM	11:54:58 PM	False
PID 03	Rückenlage	2	0	7/9/2016	11:54:58 PM	11:54:58 PM	False
PID 03	Außenrotation	0	5	7/9/2016	11:54:58 PM	11:55:03 PM	False
PID 03	Außenrotation	1	0	7/9/2016	11:55:03 PM	11:55:03 PM	False
PID 03	Außenrotation	2	0	7/9/2016	11:55:03 PM	11:55:03 PM	False
PID 03	Schulterblatt	0	19	7/10/2016	12:28:59 PM	12:29:18 PM	False
PID 03	Schulterblatt	1	111	7/10/2016	12:29:18 PM	12:31:09 PM	False
PID 03	Schulterblatt	2	129	7/10/2016	12:31:09 PM	12:33:18 PM	False
PID 03	Wischübung	0	128	7/10/2016	12:33:18 PM	12:35:26 PM	True
PID 03	Wischübung	1	127	7/10/2016	12:35:26 PM	12:37:33 PM	False
PID 03	Wischübung	2	217	7/10/2016	12:37:33 PM	12:41:10 PM	True
PID 03	Rückenlage	0	52	7/10/2016	12:41:10 PM	12:42:02 PM	True
PID 03	Rückenlage	1	128	7/10/2016	12:42:02 PM	12:44:10 PM	False
PID 03	Rückenlage	2	162	7/10/2016	12:44:10 PM	12:46:52 PM	True
PID 03	Außenrotation	0	78	7/10/2016	12:46:52 PM	12:48:10 PM	True
PID 03	Außenrotation	1	127	7/10/2016	12:48:10 PM	12:50:17 PM	False
PID 03	Außenrotation	2	139	7/10/2016	12:50:17 PM	12:52:36 PM	True
PID 03	Schulterblatt	0	8	7/11/2016	9:07:32 AM	9:07:40 AM	False
PID 03	Schulterblatt	1	128	7/11/2016	9:07:40 AM	9:09:48 AM	False
PID 03	Schulterblatt	2	96	7/11/2016	9:09:48 AM	9:11:24 AM	True
PID 03	Wischübung	0	19	7/11/2016	9:11:24 AM	9:11:43 AM	False
PID 03	Wischübung	1	128	7/11/2016	9:11:43 AM	9:13:51 AM	False
PID 03	Wischübung	2	140	7/11/2016	9:13:51 AM	9:16:11 AM	True
PID 03	Rückenlage	0	40	7/11/2016	9:16:11 AM	9:16:51 AM	True
PID 03	Rückenlage	1	128	7/11/2016	9:16:51 AM	9:18:59 AM	False
PID 03	Rückenlage	2	152	7/11/2016	9:18:59 AM	9:21:31 AM	True
PID 03	Außenrotation	0	45	7/11/2016	9:21:31 AM	9:22:16 AM	True
PID 03	Außenrotation	1	127	7/11/2016	9:22:16 AM	9:24:23 AM	False
PID 03	Außenrotation	2	208	7/11/2016	9:24:23 AM	9:27:51 AM	True
PID 03	Schulterblatt	0	3	7/11/2016	4:22:04 PM	4:22:07 PM	False
PID 03	Schulterblatt	1	109	7/11/2016	4:22:07 PM	4:23:56 PM	False
PID 03	Schulterblatt	2	127	7/11/2016	4:23:56 PM	4:26:03 PM	False
PID 03	Wischübung	0	171	7/11/2016	4:26:03 PM	4:28:54 PM	True
PID 03	Wischübung	1	188	7/11/2016	4:28:54 PM	4:32:02 PM	True
PID 03	Wischübung	2	147	7/11/2016	4:32:02 PM	4:34:29 PM	True
PID 03	Rückenlage	0	48	7/11/2016	4:34:29 PM	4:35:17 PM	True
PID 03	Rückenlage	1	135	7/11/2016	4:35:17 PM	4:37:32 PM	False
PID 03	Rückenlage	2	96	7/11/2016	4:37:32 PM	4:39:08 PM	True
PID 03	Außenrotation	0	8	7/11/2016	4:39:08 PM	4:39:16 PM	False
PID 03	Außenrotation	1	108	7/11/2016	4:39:16 PM	4:41:04 PM	False
PID 03	Außenrotation	2	132	7/11/2016	4:41:04 PM	4:43:16 PM	False
PID 03	Schulterblatt	0	1	7/11/2016	4:44:23 PM	4:44:24 PM	False
PID 03	Schulterblatt	1	0	7/11/2016	4:44:24 PM	4:44:24 PM	False
PID 03	Schulterblatt	2	0	7/11/2016	4:44:24 PM	4:44:24 PM	False
PID 03	Wischübung	0	1	7/11/2016	4:44:24 PM	4:44:25 PM	False
PID 03	Wischübung	1	0	7/11/2016	4:44:25 PM	4:44:25 PM	False
PID 03	Wischübung	2	0	7/11/2016	4:44:25 PM	4:44:25 PM	False
PID 03	Rückenlage	0	47	7/11/2016	4:44:25 PM	4:45:12 PM	False
PID 03	Rückenlage	1	129	7/11/2016	4:45:12 PM	4:47:21 PM	False
PID 03	Rückenlage	2	252	7/11/2016	4:47:21 PM	4:51:33 PM	True
PID 03	Außenrotation	0	110	7/11/2016	4:51:33 PM	4:53:23 PM	True
PID 03	Außenrotation	1	1	7/11/2016	4:53:23 PM	4:53:24 PM	False
PID 03	Außenrotation	2	1	7/11/2016	4:53:24 PM	4:53:25 PM	False
PID 03	Schulterblatt	0	2	7/12/2016	8:02:06 PM	8:02:08 PM	False
PID 03	Schulterblatt	1	98	7/12/2016	8:02:08 PM	8:03:46 PM	False
PID 03	Schulterblatt	2	82	7/12/2016	8:03:46 PM	8:05:08 PM	False
PID 03	Wischübung	0	11	7/12/2016	8:05:08 PM	8:05:19 PM	False
PID 03	Wischübung	1	109	7/12/2016	8:05:19 PM	8:07:08 PM	False
PID 03	Wischübung	2	127	7/12/2016	8:07:08 PM	8:09:15 PM	False
PID 03	Rückenlage	0	25	7/12/2016	8:09:15 PM	8:09:40 PM	True
PID 03	Rückenlage	1	128	7/12/2016	8:09:40 PM	8:11:48 PM	False
PID 03	Rückenlage	2	148	7/12/2016	8:11:48 PM	8:14:16 PM	True
PID 03	Außenrotation	0	38	7/12/2016	8:14:16 PM	8:14:54 PM	True
PID 03	Außenrotation	1	110	7/12/2016	8:14:54 PM	8:16:44 PM	False
PID 03	Außenrotation	2	127	7/12/2016	8:16:44 PM	8:18:51 PM	False
PID 03	Schulterblatt	0	16	7/13/2016	8:24:26 AM	8:24:42 AM	False
PID 03	Schulterblatt	1	94	7/13/2016	8:24:42 AM	8:26:16 AM	False
PID 03	Schulterblatt	2	126	7/13/2016	8:26:16 AM	8:28:22 AM	False
PID 03	Wischübung	0	20	7/13/2016	8:28:22 AM	8:28:42 AM	True
PID 03	Wischübung	1	128	7/13/2016	8:28:42 AM	8:30:50 AM	False
PID 03	Wischübung	2	148	7/13/2016	8:30:50 AM	8:33:18 AM	True
PID 03	Rückenlage	0	55	7/13/2016	8:33:18 AM	8:34:13 AM	True
PID 03	Rückenlage	1	127	7/13/2016	8:34:13 AM	8:36:20 AM	False
PID 03	Rückenlage	2	174	7/13/2016	8:36:20 AM	8:39:14 AM	True
PID 03	Außenrotation	0	35	7/13/2016	8:39:14 AM	8:39:49 AM	True
PID 03	Außenrotation	1	105	7/13/2016	8:39:49 AM	8:41:34 AM	False
PID 03	Außenrotation	2	127	7/13/2016	8:41:34 AM	8:43:41 AM	False
PID 03	Schulterblatt	0	14	7/13/2016	2:55:51 PM	2:56:05 PM	False
PID 03	Schulterblatt	1	90	7/13/2016	2:56:05 PM	2:57:35 PM	False
PID 03	Schulterblatt	2	95	7/13/2016	2:57:35 PM	2:59:10 PM	False
PID 03	Wischübung	0	32	7/13/2016	2:59:10 PM	2:59:42 PM	False
PID 03	Wischübung	1	127	7/13/2016	2:59:42 PM	3:01:49 PM	False
PID 03	Wischübung	2	154	7/13/2016	3:01:49 PM	3:04:23 PM	True
PID 03	Rückenlage	0	66	7/13/2016	3:04:23 PM	3:05:29 PM	True
PID 03	Rückenlage	1	128	7/13/2016	3:05:29 PM	3:07:37 PM	False
PID 03	Rückenlage	2	159	7/13/2016	3:07:37 PM	3:10:16 PM	True
PID 03	Außenrotation	0	98	7/13/2016	3:10:16 PM	3:11:54 PM	True
PID 03	Außenrotation	1	128	7/13/2016	3:11:54 PM	3:14:02 PM	False
PID 03	Außenrotation	2	159	7/13/2016	3:14:02 PM	3:16:41 PM	True
PID 03	Schulterblatt	0	20	7/14/2016	5:35:39 PM	5:35:59 PM	False
PID 03	Schulterblatt	1	128	7/14/2016	5:35:59 PM	5:38:07 PM	False
PID 03	Schulterblatt	2	175	7/14/2016	5:38:07 PM	5:41:02 PM	True
PID 03	Wischübung	0	22	7/14/2016	5:41:02 PM	5:41:24 PM	False
PID 03	Wischübung	1	128	7/14/2016	5:41:24 PM	5:43:32 PM	False
PID 03	Wischübung	2	220	7/14/2016	5:43:32 PM	5:47:12 PM	True
PID 03	Rückenlage	0	45	7/14/2016	5:47:12 PM	5:47:57 PM	True
PID 03	Rückenlage	1	129	7/14/2016	5:47:57 PM	5:50:06 PM	False
PID 03	Rückenlage	2	199	7/14/2016	5:50:06 PM	5:53:25 PM	True
PID 03	Außenrotation	0	98	7/14/2016	5:53:25 PM	5:55:03 PM	True
PID 03	Außenrotation	1	0	7/14/2016	5:55:03 PM	5:55:03 PM	False
PID 03	Außenrotation	2	125	7/14/2016	5:55:03 PM	5:57:08 PM	False
PID 03	Schulterblatt	0	1	7/15/2016	7:17:52 PM	7:17:53 PM	False
PID 03	Schulterblatt	1	128	7/15/2016	7:17:53 PM	7:20:01 PM	False
PID 03	Schulterblatt	2	392	7/15/2016	7:20:01 PM	7:26:33 PM	True
PID 03	Wischübung	0	449	7/15/2016	7:26:33 PM	7:34:02 PM	True
PID 03	Wischübung	1	256	7/15/2016	7:34:02 PM	7:38:18 PM	False
PID 03	Wischübung	2	259	7/15/2016	7:38:18 PM	7:42:37 PM	True
PID 03	Rückenlage	0	5990	7/15/2016	7:42:37 PM	9:22:27 PM	True
PID 03	Rückenlage	1	128	7/15/2016	9:22:27 PM	9:24:35 PM	False
PID 03	Rückenlage	2	876	7/15/2016	9:24:35 PM	9:39:11 PM	True
PID 03	Außenrotation	0	3321	7/15/2016	9:39:11 PM	10:34:32 PM	True
PID 03	Außenrotation	1	1	7/15/2016	10:34:32 PM	10:34:33 PM	False
PID 03	Außenrotation	2	128	7/15/2016	10:34:33 PM	10:36:41 PM	False
PID 03	Schulterblatt	0	11	7/16/2016	10:16:58 AM	10:17:09 AM	False
PID 03	Schulterblatt	1	127	7/16/2016	10:17:09 AM	10:19:16 AM	False
PID 03	Schulterblatt	2	106	7/16/2016	10:19:16 AM	10:21:02 AM	True
PID 03	Wischübung	0	34	7/16/2016	10:21:02 AM	10:21:36 AM	False
PID 03	Wischübung	1	254	7/16/2016	10:21:36 AM	10:25:50 AM	False
PID 03	Wischübung	2	144	7/16/2016	10:25:50 AM	10:28:14 AM	True
PID 03	Rückenlage	0	26	7/16/2016	10:28:14 AM	10:28:40 AM	True
PID 03	Rückenlage	1	128	7/16/2016	10:28:40 AM	10:30:48 AM	False
PID 03	Rückenlage	2	177	7/16/2016	10:30:48 AM	10:33:45 AM	True
PID 03	Außenrotation	0	62	7/16/2016	10:33:45 AM	10:34:47 AM	True
PID 03	Außenrotation	1	128	7/16/2016	10:34:47 AM	10:36:55 AM	False
PID 03	Außenrotation	2	134	7/16/2016	10:36:55 AM	10:39:09 AM	True
PID 03	Schulterblatt	0	2	7/16/2016	4:36:26 PM	4:36:28 PM	False
PID 03	Schulterblatt	1	99	7/16/2016	4:36:28 PM	4:38:07 PM	False
PID 03	Schulterblatt	2	114	7/16/2016	4:38:07 PM	4:40:01 PM	False
PID 03	Wischübung	0	17	7/16/2016	4:40:01 PM	4:40:18 PM	False
PID 03	Wischübung	1	127	7/16/2016	4:40:18 PM	4:42:25 PM	False
PID 03	Wischübung	2	143	7/16/2016	4:42:25 PM	4:44:48 PM	True
PID 03	Rückenlage	0	151	7/16/2016	4:44:48 PM	4:47:19 PM	True
PID 03	Rückenlage	1	158	7/16/2016	4:47:19 PM	4:49:57 PM	True
PID 03	Rückenlage	2	160	7/16/2016	4:49:57 PM	4:52:37 PM	True
PID 03	Außenrotation	0	47	7/16/2016	4:52:37 PM	4:53:24 PM	True
PID 03	Außenrotation	1	116	7/16/2016	4:53:24 PM	4:55:20 PM	False
PID 03	Außenrotation	2	127	7/16/2016	4:55:20 PM	4:57:27 PM	False
PID 03	Schulterblatt	0	1	7/16/2016	10:33:44 PM	10:33:45 PM	False
PID 03	Schulterblatt	1	103	7/16/2016	10:33:45 PM	10:35:28 PM	False
PID 03	Schulterblatt	2	85	7/16/2016	10:35:28 PM	10:36:53 PM	False
PID 03	Wischübung	0	16	7/16/2016	10:36:53 PM	10:37:09 PM	False
PID 03	Wischübung	1	128	7/16/2016	10:37:09 PM	10:39:17 PM	False
PID 03	Wischübung	2	150	7/16/2016	10:39:17 PM	10:41:47 PM	True
PID 03	Rückenlage	0	35	7/16/2016	10:41:47 PM	10:42:22 PM	True
PID 03	Rückenlage	1	130	7/16/2016	10:42:22 PM	10:44:32 PM	False
PID 03	Rückenlage	2	158	7/16/2016	10:44:32 PM	10:47:10 PM	True
PID 03	Außenrotation	0	71	7/16/2016	10:47:10 PM	10:48:21 PM	True
PID 03	Außenrotation	1	119	7/16/2016	10:48:21 PM	10:50:20 PM	False
PID 03	Außenrotation	2	107	7/16/2016	10:50:20 PM	10:52:07 PM	False
PID 03	Schulterblatt	0	1	7/17/2016	9:25:26 AM	9:25:27 AM	False
PID 03	Schulterblatt	1	91	7/17/2016	9:25:27 AM	9:26:58 AM	False
PID 03	Schulterblatt	2	101	7/17/2016	9:26:58 AM	9:28:39 AM	False
PID 03	Wischübung	0	15	7/17/2016	9:28:39 AM	9:28:54 AM	False
PID 03	Wischübung	1	118	7/17/2016	9:28:54 AM	9:30:52 AM	False
PID 03	Wischübung	2	119	7/17/2016	9:30:52 AM	9:32:51 AM	False
PID 03	Rückenlage	0	22	7/17/2016	9:32:51 AM	9:33:13 AM	False
PID 03	Rückenlage	1	129	7/17/2016	9:33:13 AM	9:35:22 AM	False
PID 03	Rückenlage	2	169	7/17/2016	9:35:22 AM	9:38:11 AM	True
PID 03	Außenrotation	0	81	7/17/2016	9:38:11 AM	9:39:32 AM	True
PID 03	Außenrotation	1	119	7/17/2016	9:39:32 AM	9:41:31 AM	False
PID 03	Außenrotation	2	103	7/17/2016	9:41:31 AM	9:43:14 AM	False
PID 03	Schulterblatt	0	6	7/18/2016	1:55:17 PM	1:55:23 PM	False
PID 03	Schulterblatt	1	99	7/18/2016	1:55:23 PM	1:57:02 PM	False
PID 03	Schulterblatt	2	93	7/18/2016	1:57:02 PM	1:58:35 PM	False
PID 03	Wischübung	0	32	7/18/2016	1:58:35 PM	1:59:07 PM	False
PID 03	Wischübung	1	128	7/18/2016	1:59:07 PM	2:01:15 PM	False
PID 03	Wischübung	2	184	7/18/2016	2:01:15 PM	2:04:19 PM	True
PID 03	Rückenlage	0	62	7/18/2016	2:04:19 PM	2:05:21 PM	True
PID 03	Rückenlage	1	128	7/18/2016	2:05:21 PM	2:07:29 PM	False
PID 03	Rückenlage	2	168	7/18/2016	2:07:29 PM	2:10:17 PM	True
PID 03	Außenrotation	0	154	7/18/2016	2:10:17 PM	2:12:51 PM	True
PID 03	Außenrotation	1	114	7/18/2016	2:12:51 PM	2:14:45 PM	False
PID 03	Außenrotation	2	127	7/18/2016	2:14:45 PM	2:16:52 PM	False
PID 03	Schulterblatt	0	1	7/19/2016	8:12:06 AM	8:12:07 AM	False
PID 03	Schulterblatt	1	111	7/19/2016	8:12:07 AM	8:13:58 AM	False
PID 03	Schulterblatt	2	115	7/19/2016	8:13:58 AM	8:15:53 AM	False
PID 03	Wischübung	0	23	7/19/2016	8:15:53 AM	8:16:16 AM	False
PID 03	Wischübung	1	127	7/19/2016	8:16:16 AM	8:18:23 AM	False
PID 03	Wischübung	2	135	7/19/2016	8:18:23 AM	8:20:38 AM	True
PID 03	Rückenlage	0	26	7/19/2016	8:20:38 AM	8:21:04 AM	True
PID 03	Rückenlage	1	0	7/19/2016	8:21:04 AM	8:21:04 AM	False
PID 03	Rückenlage	2	128	7/19/2016	8:21:04 AM	8:23:12 AM	False
PID 03	Außenrotation	0	243	7/19/2016	8:23:12 AM	8:27:15 AM	True
PID 03	Außenrotation	1	99	7/19/2016	8:27:15 AM	8:28:54 AM	False
PID 03	Außenrotation	2	101	7/19/2016	8:28:54 AM	8:30:35 AM	False
PID 03	Schulterblatt	0	61	7/19/2016	3:15:48 PM	3:16:49 PM	False
PID 03	Schulterblatt	1	84	7/19/2016	3:16:49 PM	3:18:13 PM	False
PID 03	Schulterblatt	2	82	7/19/2016	3:18:13 PM	3:19:35 PM	False
PID 03	Wischübung	0	8	7/19/2016	3:19:35 PM	3:19:43 PM	False
PID 03	Wischübung	1	128	7/19/2016	3:19:43 PM	3:21:51 PM	False
PID 03	Wischübung	2	126	7/19/2016	3:21:51 PM	3:23:57 PM	True
PID 03	Rückenlage	0	10	7/19/2016	3:23:57 PM	3:24:07 PM	False
PID 03	Rückenlage	1	128	7/19/2016	3:24:07 PM	3:26:15 PM	False
PID 03	Rückenlage	2	149	7/19/2016	3:26:15 PM	3:28:44 PM	True
PID 03	Außenrotation	0	35	7/19/2016	3:28:44 PM	3:29:19 PM	True
PID 03	Außenrotation	1	100	7/19/2016	3:29:19 PM	3:30:59 PM	False
PID 03	Außenrotation	2	104	7/19/2016	3:30:59 PM	3:32:43 PM	False
PID 03	Schulterblatt	0	3	7/20/2016	9:57:32 PM	9:57:35 PM	False
PID 03	Schulterblatt	1	170	7/20/2016	9:57:35 PM	10:00:25 PM	False
PID 03	Schulterblatt	2	253	7/20/2016	10:00:25 PM	10:04:38 PM	True
PID 03	Wischübung	0	51	7/20/2016	10:04:38 PM	10:05:29 PM	True
PID 03	Wischübung	1	132	7/20/2016	10:05:29 PM	10:07:41 PM	False
PID 03	Wischübung	2	233	7/20/2016	10:07:41 PM	10:11:34 PM	True
PID 03	Rückenlage	0	50	7/20/2016	10:11:34 PM	10:12:24 PM	True
PID 03	Rückenlage	1	128	7/20/2016	10:12:24 PM	10:14:32 PM	False
PID 03	Rückenlage	2	160	7/20/2016	10:14:32 PM	10:17:12 PM	True
PID 03	Außenrotation	0	57	7/20/2016	10:17:12 PM	10:18:09 PM	True
PID 03	Außenrotation	1	105	7/20/2016	10:18:09 PM	10:19:54 PM	False
PID 03	Außenrotation	2	112	7/20/2016	10:19:54 PM	10:21:46 PM	False
PID 03	Schulterblatt	0	1	7/21/2016	4:31:16 PM	4:31:17 PM	False
PID 03	Schulterblatt	1	107	7/21/2016	4:31:17 PM	4:33:04 PM	False
PID 03	Schulterblatt	2	117	7/21/2016	4:33:04 PM	4:35:01 PM	False
PID 03	Wischübung	0	17	7/21/2016	4:35:01 PM	4:35:18 PM	False
PID 03	Wischübung	1	127	7/21/2016	4:35:18 PM	4:37:25 PM	False
PID 03	Wischübung	2	179	7/21/2016	4:37:25 PM	4:40:24 PM	True
PID 03	Rückenlage	0	75	7/21/2016	4:40:24 PM	4:41:39 PM	True
PID 03	Rückenlage	1	129	7/21/2016	4:41:39 PM	4:43:48 PM	False
PID 03	Rückenlage	2	142	7/21/2016	4:43:48 PM	4:46:10 PM	True
PID 03	Außenrotation	0	56	7/21/2016	4:46:10 PM	4:47:06 PM	True
PID 03	Außenrotation	1	103	7/21/2016	4:47:06 PM	4:48:49 PM	False
PID 03	Außenrotation	2	94	7/21/2016	4:48:49 PM	4:50:23 PM	False
PID 03	Schulterblatt	0	5	7/22/2016	9:53:00 PM	9:53:05 PM	False
PID 03	Schulterblatt	1	81	7/22/2016	9:53:05 PM	9:54:26 PM	False
PID 03	Schulterblatt	2	95	7/22/2016	9:54:26 PM	9:56:01 PM	False
PID 03	Wischübung	0	2	7/22/2016	9:56:01 PM	9:56:03 PM	False
PID 03	Wischübung	1	115	7/22/2016	9:56:03 PM	9:57:58 PM	False
PID 03	Wischübung	2	111	7/22/2016	9:57:58 PM	9:59:49 PM	False
PID 03	Rückenlage	0	16	7/22/2016	9:59:49 PM	10:00:05 PM	False
PID 03	Rückenlage	1	128	7/22/2016	10:00:05 PM	10:02:13 PM	False
PID 03	Rückenlage	2	195	7/22/2016	10:02:13 PM	10:05:28 PM	True
PID 03	Außenrotation	0	28	7/22/2016	10:05:28 PM	10:05:56 PM	True
PID 03	Außenrotation	1	97	7/22/2016	10:05:56 PM	10:07:33 PM	False
PID 03	Außenrotation	2	127	7/22/2016	10:07:33 PM	10:09:40 PM	False
PID 03	Schulterblatt	0	3	7/23/2016	10:36:23 AM	10:36:26 AM	False
PID 03	Schulterblatt	1	191	7/23/2016	10:36:26 AM	10:39:37 AM	False
PID 03	Schulterblatt	2	120	7/23/2016	10:39:37 AM	10:41:37 AM	True
PID 03	Wischübung	0	129	7/23/2016	10:41:37 AM	10:43:46 AM	False
PID 03	Wischübung	1	137	7/23/2016	10:43:46 AM	10:46:03 AM	True
PID 03	Wischübung	2	114	7/23/2016	10:46:03 AM	10:47:57 AM	False
PID 03	Rückenlage	0	34	7/23/2016	10:47:57 AM	10:48:31 AM	False
PID 03	Rückenlage	1	128	7/23/2016	10:48:31 AM	10:50:39 AM	False
PID 03	Rückenlage	2	146	7/23/2016	10:50:39 AM	10:53:05 AM	True
PID 03	Außenrotation	0	44	7/23/2016	10:53:05 AM	10:53:49 AM	True
PID 03	Außenrotation	1	128	7/23/2016	10:53:49 AM	10:55:57 AM	False
PID 03	Außenrotation	2	140	7/23/2016	10:55:57 AM	10:58:17 AM	True
PID 03	Schulterblatt	0	2	7/24/2016	9:36:59 PM	9:37:01 PM	False
PID 03	Schulterblatt	1	128	7/24/2016	9:37:01 PM	9:39:09 PM	False
PID 03	Schulterblatt	2	128	7/24/2016	9:39:09 PM	9:41:17 PM	True
PID 03	Wischübung	0	3	7/24/2016	9:41:17 PM	9:41:20 PM	False
PID 03	Wischübung	1	127	7/24/2016	9:41:20 PM	9:43:27 PM	False
PID 03	Wischübung	2	136	7/24/2016	9:43:27 PM	9:45:43 PM	True
PID 03	Rückenlage	0	36	7/24/2016	9:45:43 PM	9:46:19 PM	True
PID 03	Rückenlage	1	128	7/24/2016	9:46:19 PM	9:48:27 PM	False
PID 03	Rückenlage	2	165	7/24/2016	9:48:27 PM	9:51:12 PM	True
PID 03	Außenrotation	0	139	7/24/2016	9:51:12 PM	9:53:31 PM	True
PID 03	Außenrotation	1	127	7/24/2016	9:53:31 PM	9:55:38 PM	False
PID 03	Außenrotation	2	128	7/24/2016	9:55:38 PM	9:57:46 PM	True
PID 03	Schulterblatt	0	5	7/25/2016	10:09:57 PM	10:10:02 PM	False
PID 03	Schulterblatt	1	1	7/25/2016	10:10:02 PM	10:10:03 PM	False
PID 03	Schulterblatt	2	0	7/25/2016	10:10:03 PM	10:10:03 PM	False
PID 03	Wischübung	0	0	7/25/2016	10:10:03 PM	10:10:03 PM	False
PID 03	Wischübung	1	0	7/25/2016	10:10:03 PM	10:10:03 PM	False
PID 03	Wischübung	2	0	7/25/2016	10:10:03 PM	10:10:03 PM	False
PID 03	Rückenlage	0	1	7/25/2016	10:10:03 PM	10:10:04 PM	False
PID 03	Rückenlage	1	0	7/25/2016	10:10:04 PM	10:10:04 PM	False
PID 03	Rückenlage	2	0	7/25/2016	10:10:04 PM	10:10:04 PM	False
PID 03	Außenrotation	0	1	7/25/2016	10:10:04 PM	10:10:05 PM	False
PID 03	Außenrotation	1	1	7/25/2016	10:10:05 PM	10:10:06 PM	False
PID 03	Außenrotation	2	18	7/25/2016	10:10:06 PM	10:10:24 PM	False
PID 03	Schulterblatt	0	2	7/26/2016	UNKNOWN	9:22:12 PM	UNKNOWN
PID 03	Schulterblatt	1	115	7/26/2016	UNKNOWN	9:22:12 PM	UNKNOWN
PID 03	Schulterblatt	2	129	7/26/2016	UNKNOWN	9:22:12 PM	UNKNOWN
PID 03	Wischübung	0	15	7/26/2016	UNKNOWN	9:22:12 PM	UNKNOWN
PID 03	Wischübung	1	128	7/26/2016	UNKNOWN	9:22:12 PM	UNKNOWN
PID 03	Wischübung	2	128	7/26/2016	UNKNOWN	9:22:12 PM	UNKNOWN
PID 03	Rückenlage	0	18	7/26/2016	UNKNOWN	9:22:12 PM	UNKNOWN
PID 03	Rückenlage	1	128	7/26/2016	UNKNOWN	9:22:12 PM	UNKNOWN
PID 03	Rückenlage	2	128	7/26/2016	UNKNOWN	9:22:12 PM	UNKNOWN
PID 03	Außenrotation	0	13	7/26/2016	UNKNOWN	9:22:12 PM	UNKNOWN
PID 03	Außenrotation	1	127	7/26/2016	UNKNOWN	9:22:12 PM	UNKNOWN
PID 03	Außenrotation	2	128	7/26/2016	UNKNOWN	9:22:12 PM	UNKNOWN
PID 04	Schulterblatt	0	9	7/7/2016	3:26:20 PM	3:26:29 PM	False
PID 04	Schulterblatt	1	1	7/7/2016	3:26:29 PM	3:26:30 PM	False
PID 04	Schulterblatt	2	1	7/7/2016	3:26:30 PM	3:26:31 PM	False
PID 04	Wischübung	0	0	7/7/2016	3:26:31 PM	3:26:31 PM	False
PID 04	Wischübung	1	-1	7/7/2016	3:26:31 PM	3:26:31 PM	False
PID 04	Wischübung	2	-1	7/7/2016	3:26:31 PM	3:26:31 PM	False
PID 04	Rückenlage	0	-1	7/7/2016	3:26:31 PM	3:26:31 PM	False
PID 04	Rückenlage	1	-1	7/7/2016	3:26:31 PM	3:26:31 PM	False
PID 04	Rückenlage	2	-1	7/7/2016	3:26:31 PM	3:26:31 PM	False
PID 04	Außenrotation	0	-1	7/7/2016	3:26:31 PM	3:26:31 PM	False
PID 04	Außenrotation	1	-1	7/7/2016	3:26:31 PM	3:26:31 PM	False
PID 04	Außenrotation	2	-1	7/7/2016	3:26:31 PM	3:26:31 PM	False
PID 04	Schulterblatt	0	-1	7/7/2016	3:40:00 PM	3:40:00 PM	False
PID 04	Schulterblatt	1	-1	7/7/2016	3:40:00 PM	3:40:00 PM	False
PID 04	Schulterblatt	2	-1	7/7/2016	3:40:00 PM	3:40:00 PM	False
PID 04	Wischübung	0	-1	7/7/2016	3:40:00 PM	3:40:00 PM	False
PID 04	Wischübung	1	-1	7/7/2016	3:40:00 PM	3:40:00 PM	False
PID 04	Wischübung	2	-1	7/7/2016	3:40:00 PM	3:40:00 PM	False
PID 04	Rückenlage	0	-1	7/7/2016	3:40:00 PM	3:40:00 PM	False
PID 04	Rückenlage	1	-1	7/7/2016	3:40:00 PM	3:40:00 PM	False
PID 04	Rückenlage	2	-1	7/7/2016	3:40:00 PM	3:40:00 PM	False
PID 04	Außenrotation	0	-1	7/7/2016	3:40:00 PM	3:40:00 PM	False
PID 04	Außenrotation	1	-1	7/7/2016	3:40:00 PM	3:40:00 PM	False
PID 04	Außenrotation	2	-1	7/7/2016	3:40:00 PM	3:40:00 PM	False
PID 04	Schulterblatt	0	49	7/18/2016	10:07:51 PM	10:08:40 PM	False
PID 04	Schulterblatt	1	34	7/18/2016	10:08:40 PM	10:09:14 PM	False
PID 04	Schulterblatt	2	28	7/18/2016	10:09:14 PM	10:09:42 PM	False
PID 04	Wischübung	0	49	7/18/2016	10:09:42 PM	10:10:31 PM	False
PID 04	Wischübung	1	25	7/18/2016	10:10:31 PM	10:10:56 PM	False
PID 04	Wischübung	2	21	7/18/2016	10:10:56 PM	10:11:17 PM	False
PID 04	Rückenlage	0	23	7/18/2016	10:11:17 PM	10:11:40 PM	False
PID 04	Rückenlage	1	18	7/18/2016	10:11:40 PM	10:11:58 PM	False
PID 04	Rückenlage	2	29	7/18/2016	10:11:58 PM	10:12:27 PM	False
PID 04	Außenrotation	0	29	7/18/2016	10:12:27 PM	10:12:56 PM	False
PID 04	Außenrotation	1	26	7/18/2016	10:12:56 PM	10:13:22 PM	False
PID 04	Außenrotation	2	27	7/18/2016	10:13:22 PM	10:13:49 PM	False
PID 04	Schulterblatt	0	49	7/19/2016	9:58:12 PM	9:59:01 PM	False
PID 04	Schulterblatt	1	26	7/19/2016	9:59:01 PM	9:59:27 PM	False
PID 04	Schulterblatt	2	29	7/19/2016	9:59:27 PM	9:59:56 PM	False
PID 04	Wischübung	0	39	7/19/2016	9:59:56 PM	10:00:35 PM	False
PID 04	Wischübung	1	29	7/19/2016	10:00:35 PM	10:01:04 PM	False
PID 04	Wischübung	2	17	7/19/2016	10:01:04 PM	10:01:21 PM	False
PID 04	Rückenlage	0	42	7/19/2016	10:01:21 PM	10:02:03 PM	False
PID 04	Rückenlage	1	19	7/19/2016	10:02:03 PM	10:02:22 PM	False
PID 04	Rückenlage	2	36	7/19/2016	10:02:22 PM	10:02:58 PM	False
PID 04	Außenrotation	0	49	7/19/2016	10:02:58 PM	10:03:47 PM	False
PID 04	Außenrotation	1	26	7/19/2016	10:03:47 PM	10:04:13 PM	False
PID 04	Außenrotation	2	39	7/19/2016	10:04:13 PM	10:04:52 PM	False
PID 04	Schulterblatt	0	64	7/20/2016	1:39:35 PM	1:40:39 PM	False
PID 04	Schulterblatt	1	39	7/20/2016	1:40:39 PM	1:41:18 PM	True
PID 04	Schulterblatt	2	45	7/20/2016	1:41:18 PM	1:42:03 PM	False
PID 04	Wischübung	0	76	7/20/2016	1:42:03 PM	1:43:19 PM	False
PID 04	Wischübung	1	46	7/20/2016	1:43:19 PM	1:44:05 PM	False
PID 04	Wischübung	2	51	7/20/2016	1:44:05 PM	1:44:56 PM	False
PID 04	Rückenlage	0	70	7/20/2016	1:44:56 PM	1:46:06 PM	False
PID 04	Rückenlage	1	52	7/20/2016	1:46:06 PM	1:46:58 PM	False
PID 04	Rückenlage	2	67	7/20/2016	1:46:58 PM	1:48:05 PM	False
PID 04	Außenrotation	0	68	7/20/2016	1:48:05 PM	1:49:13 PM	True
PID 04	Außenrotation	1	51	7/20/2016	1:49:13 PM	1:50:04 PM	False
PID 04	Außenrotation	2	67	7/20/2016	1:50:04 PM	1:51:11 PM	False
PID 04	Schulterblatt	0	45	7/21/2016	9:04:48 AM	9:05:33 AM	False
PID 04	Schulterblatt	1	32	7/21/2016	9:05:33 AM	9:06:05 AM	False
PID 04	Schulterblatt	2	41	7/21/2016	9:06:05 AM	9:06:46 AM	False
PID 04	Wischübung	0	55	7/21/2016	9:06:46 AM	9:07:41 AM	False
PID 04	Wischübung	1	31	7/21/2016	9:07:41 AM	9:08:12 AM	False
PID 04	Wischübung	2	30	7/21/2016	9:08:12 AM	9:08:42 AM	False
PID 04	Rückenlage	0	59	7/21/2016	9:08:42 AM	9:09:41 AM	False
PID 04	Rückenlage	1	43	7/21/2016	9:09:41 AM	9:10:24 AM	False
PID 04	Rückenlage	2	36	7/21/2016	9:10:24 AM	9:11:00 AM	False
PID 04	Außenrotation	0	55	7/21/2016	9:11:00 AM	9:11:55 AM	False
PID 04	Außenrotation	1	34	7/21/2016	9:11:55 AM	9:12:29 AM	False
PID 04	Außenrotation	2	33	7/21/2016	9:12:29 AM	9:13:02 AM	False
PID 04	Schulterblatt	0	44	7/22/2016	11:31:47 AM	11:32:31 AM	False
PID 04	Schulterblatt	1	30	7/22/2016	11:32:31 AM	11:33:01 AM	False
PID 04	Schulterblatt	2	26	7/22/2016	11:33:01 AM	11:33:27 AM	False
PID 04	Wischübung	0	53	7/22/2016	11:33:27 AM	11:34:20 AM	False
PID 04	Wischübung	1	44	7/22/2016	11:34:20 AM	11:35:04 AM	False
PID 04	Wischübung	2	47	7/22/2016	11:35:04 AM	11:35:51 AM	False
PID 04	Rückenlage	0	50	7/22/2016	11:35:51 AM	11:36:41 AM	False
PID 04	Rückenlage	1	38	7/22/2016	11:36:41 AM	11:37:19 AM	False
PID 04	Rückenlage	2	39	7/22/2016	11:37:19 AM	11:37:58 AM	False
PID 04	Außenrotation	0	46	7/22/2016	11:37:58 AM	11:38:44 AM	False
PID 04	Außenrotation	1	42	7/22/2016	11:38:44 AM	11:39:26 AM	False
PID 04	Außenrotation	2	35	7/22/2016	11:39:26 AM	11:40:01 AM	False
PID 04	Schulterblatt	0	53	7/23/2016	8:24:21 AM	8:25:14 AM	False
PID 04	Schulterblatt	1	55	7/23/2016	8:25:14 AM	8:26:09 AM	False
PID 04	Schulterblatt	2	35	7/23/2016	8:26:09 AM	8:26:44 AM	True
PID 04	Wischübung	0	46	7/23/2016	8:26:44 AM	8:27:30 AM	False
PID 04	Wischübung	1	24	7/23/2016	8:27:30 AM	8:27:54 AM	False
PID 04	Wischübung	2	21	7/23/2016	8:27:54 AM	8:28:15 AM	False
PID 04	Rückenlage	0	71	7/23/2016	8:28:15 AM	8:29:26 AM	False
PID 04	Rückenlage	1	42	7/23/2016	8:29:26 AM	8:30:08 AM	True
PID 04	Rückenlage	2	25	7/23/2016	8:30:08 AM	8:30:33 AM	False
PID 04	Außenrotation	0	54	7/23/2016	8:30:33 AM	8:31:27 AM	False
PID 04	Außenrotation	1	4	7/23/2016	8:31:27 AM	8:31:31 AM	False
PID 04	Außenrotation	2	38	7/23/2016	8:31:31 AM	8:32:09 AM	False
PID 04	Schulterblatt	0	26	7/24/2016	9:41:12 PM	9:41:38 PM	False
PID 04	Schulterblatt	1	25	7/24/2016	9:41:38 PM	9:42:03 PM	False
PID 04	Schulterblatt	2	31	7/24/2016	9:42:03 PM	9:42:34 PM	False
PID 04	Wischübung	0	26	7/24/2016	9:42:34 PM	9:43:00 PM	False
PID 04	Wischübung	1	35	7/24/2016	9:43:00 PM	9:43:35 PM	False
PID 04	Wischübung	2	20	7/24/2016	9:43:35 PM	9:43:55 PM	False
PID 04	Rückenlage	0	48	7/24/2016	9:43:55 PM	9:44:43 PM	False
PID 04	Rückenlage	1	3	7/24/2016	9:44:43 PM	9:44:46 PM	False
PID 04	Rückenlage	2	35	7/24/2016	9:44:46 PM	9:45:21 PM	False
PID 04	Außenrotation	0	38	7/24/2016	9:45:21 PM	9:45:59 PM	False
PID 04	Außenrotation	1	40	7/24/2016	9:45:59 PM	9:46:39 PM	False
PID 04	Außenrotation	2	35	7/24/2016	9:46:39 PM	9:47:14 PM	False
PID 04	Schulterblatt	0	322	7/25/2016	11:22:36 AM	11:27:58 AM	False
PID 04	Schulterblatt	1	2398	7/25/2016	11:27:58 AM	12:07:56 PM	True
PID 04	Schulterblatt	2	61	7/25/2016	12:07:56 PM	12:08:57 PM	True
PID 04	Wischübung	0	69	7/25/2016	12:08:57 PM	12:10:06 PM	False
PID 04	Wischübung	1	18	7/25/2016	12:10:06 PM	12:10:24 PM	False
PID 04	Wischübung	2	29	7/25/2016	12:10:24 PM	12:10:53 PM	False
PID 04	Rückenlage	0	36	7/25/2016	12:10:53 PM	12:11:29 PM	False
PID 04	Rückenlage	1	23	7/25/2016	12:11:29 PM	12:11:52 PM	False
PID 04	Rückenlage	2	27	7/25/2016	12:11:52 PM	12:12:19 PM	False
PID 04	Außenrotation	0	39	7/25/2016	12:12:19 PM	12:12:58 PM	False
PID 04	Außenrotation	1	52	7/25/2016	12:12:58 PM	12:13:50 PM	False
PID 04	Außenrotation	2	35	7/25/2016	12:13:50 PM	12:14:25 PM	False
PID 04	Schulterblatt	0	34	7/26/2016	12:32:33 PM	12:33:07 PM	False
PID 04	Schulterblatt	1	22	7/26/2016	12:33:07 PM	12:33:29 PM	False
PID 04	Schulterblatt	2	22	7/26/2016	12:33:29 PM	12:33:51 PM	False
PID 04	Wischübung	0	47	7/26/2016	12:33:51 PM	12:34:38 PM	False
PID 04	Wischübung	1	16	7/26/2016	12:34:38 PM	12:34:54 PM	False
PID 04	Wischübung	2	16	7/26/2016	12:34:54 PM	12:35:10 PM	False
PID 04	Rückenlage	0	45	7/26/2016	12:35:10 PM	12:35:55 PM	False
PID 04	Rückenlage	1	17	7/26/2016	12:35:55 PM	12:36:12 PM	False
PID 04	Rückenlage	2	29	7/26/2016	12:36:12 PM	12:36:41 PM	False
PID 04	Außenrotation	0	38	7/26/2016	12:36:41 PM	12:37:19 PM	False
PID 04	Außenrotation	1	27	7/26/2016	12:37:19 PM	12:37:46 PM	False
PID 04	Außenrotation	2	27	7/26/2016	12:37:46 PM	12:38:13 PM	False
PID 04	Schulterblatt	0	67	7/27/2016	6:42:28 AM	6:43:35 AM	False
PID 04	Schulterblatt	1	108	7/27/2016	6:43:35 AM	6:45:23 AM	True
PID 04	Schulterblatt	2	72	7/27/2016	6:45:23 AM	6:46:35 AM	True
PID 04	Wischübung	0	30	7/27/2016	6:46:35 AM	6:47:05 AM	False
PID 04	Wischübung	1	28	7/27/2016	6:47:05 AM	6:47:33 AM	False
PID 04	Wischübung	2	19	7/27/2016	6:47:33 AM	6:47:52 AM	False
PID 04	Rückenlage	0	59	7/27/2016	6:47:52 AM	6:48:51 AM	False
PID 04	Rückenlage	1	20	7/27/2016	6:48:51 AM	6:49:11 AM	False
PID 04	Rückenlage	2	12	7/27/2016	6:49:11 AM	6:49:23 AM	False
PID 04	Außenrotation	0	37	7/27/2016	6:49:23 AM	6:50:00 AM	False
PID 04	Außenrotation	1	28	7/27/2016	6:50:00 AM	6:50:28 AM	False
PID 04	Außenrotation	2	49	7/27/2016	6:50:28 AM	6:51:17 AM	False
PID 05	Schulterblatt	0	108	7/6/2016	4:31:36 PM	4:33:24 PM	False
PID 05	Schulterblatt	1	320	7/6/2016	4:33:24 PM	4:38:44 PM	True
PID 05	Schulterblatt	2	21	7/6/2016	4:38:44 PM	4:39:05 PM	True
PID 05	Wischübung	0	212	7/6/2016	4:39:05 PM	4:42:37 PM	False
PID 05	Wischübung	1	179	7/6/2016	4:42:37 PM	4:45:36 PM	True
PID 05	Wischübung	2	124	7/6/2016	4:45:36 PM	4:47:40 PM	True
PID 05	Rückenlage	0	113	7/6/2016	4:47:40 PM	4:49:33 PM	False
PID 05	Rückenlage	1	151	7/6/2016	4:49:33 PM	4:52:04 PM	True
PID 05	Rückenlage	2	135	7/6/2016	4:52:04 PM	4:54:19 PM	True
PID 05	Außenrotation	0	403	7/6/2016	4:54:19 PM	5:01:02 PM	True
PID 05	Außenrotation	1	190	7/6/2016	5:01:02 PM	5:04:12 PM	True
PID 05	Außenrotation	2	1	7/6/2016	5:04:12 PM	5:04:13 PM	False
PID 05	Schulterblatt	0	81	7/8/2016	5:48:54 PM	5:50:15 PM	False
PID 05	Schulterblatt	1	157	7/8/2016	5:50:15 PM	5:52:52 PM	True
PID 05	Schulterblatt	2	11	7/8/2016	5:52:52 PM	5:53:03 PM	False
PID 05	Wischübung	0	77	7/8/2016	5:53:03 PM	5:54:20 PM	False
PID 05	Wischübung	1	144	7/8/2016	5:54:20 PM	5:56:44 PM	True
PID 05	Wischübung	2	83	7/8/2016	5:56:44 PM	5:58:07 PM	True
PID 05	Rückenlage	0	93	7/8/2016	5:58:07 PM	5:59:40 PM	True
PID 05	Rückenlage	1	64	7/8/2016	5:59:40 PM	6:00:44 PM	True
PID 05	Rückenlage	2	65	7/8/2016	6:00:44 PM	6:01:49 PM	True
PID 05	Außenrotation	0	86	7/8/2016	6:01:49 PM	6:03:15 PM	False
PID 05	Außenrotation	1	49	7/8/2016	6:03:15 PM	6:04:04 PM	True
PID 05	Außenrotation	2	88	7/8/2016	6:04:04 PM	6:05:32 PM	True
PID 05	Schulterblatt	0	68	7/9/2016	5:07:09 PM	5:08:17 PM	False
PID 05	Schulterblatt	1	84	7/9/2016	5:08:17 PM	5:09:41 PM	True
PID 05	Schulterblatt	2	85	7/9/2016	5:09:41 PM	5:11:06 PM	True
PID 05	Wischübung	0	81	7/9/2016	5:11:06 PM	5:12:27 PM	True
PID 05	Wischübung	1	178	7/9/2016	5:12:27 PM	5:15:25 PM	True
PID 05	Wischübung	2	253	7/9/2016	5:15:25 PM	5:19:38 PM	True
PID 05	Rückenlage	0	140	7/9/2016	5:19:38 PM	5:21:58 PM	True
PID 05	Rückenlage	1	65	7/9/2016	5:21:58 PM	5:23:03 PM	True
PID 05	Rückenlage	2	-1	7/9/2016	5:15:30 PM	5:15:30 PM	False
PID 05	Außenrotation	0	-1	7/9/2016	5:15:30 PM	5:15:30 PM	False
PID 05	Außenrotation	1	-1	7/9/2016	5:15:30 PM	5:15:30 PM	False
PID 05	Außenrotation	2	-1	7/9/2016	5:15:30 PM	5:15:30 PM	False
PID 05	Schulterblatt	0	4	7/9/2016	5:24:13 PM	5:24:17 PM	False
PID 05	Schulterblatt	1	5	7/9/2016	5:24:17 PM	5:24:22 PM	False
PID 05	Schulterblatt	2	1	7/9/2016	5:24:22 PM	5:24:23 PM	False
PID 05	Wischübung	0	3	7/9/2016	5:24:23 PM	5:24:26 PM	False
PID 05	Wischübung	1	0	7/9/2016	5:24:26 PM	5:24:26 PM	False
PID 05	Wischübung	2	0	7/9/2016	5:24:26 PM	5:24:26 PM	False
PID 05	Rückenlage	0	1	7/9/2016	5:24:26 PM	5:24:27 PM	False
PID 05	Rückenlage	1	0	7/9/2016	5:24:27 PM	5:24:27 PM	False
PID 05	Rückenlage	2	0	7/9/2016	5:24:27 PM	5:24:27 PM	False
PID 05	Außenrotation	0	3	7/9/2016	5:24:27 PM	5:24:30 PM	False
PID 05	Außenrotation	1	0	7/9/2016	5:24:30 PM	5:24:30 PM	False
PID 05	Außenrotation	2	1	7/9/2016	5:24:30 PM	5:24:31 PM	False
PID 05	Schulterblatt	0	46	7/10/2016	6:39:20 PM	6:40:06 PM	False
PID 05	Schulterblatt	1	69	7/10/2016	6:40:06 PM	6:41:15 PM	False
PID 05	Schulterblatt	2	61	7/10/2016	6:41:15 PM	6:42:16 PM	True
PID 05	Wischübung	0	69	7/10/2016	6:42:16 PM	6:43:25 PM	False
PID 05	Wischübung	1	137	7/10/2016	6:43:25 PM	6:45:42 PM	True
PID 05	Wischübung	2	139	7/10/2016	6:45:42 PM	6:48:01 PM	True
PID 05	Rückenlage	0	130	7/10/2016	6:48:01 PM	6:50:11 PM	True
PID 05	Rückenlage	1	156	7/10/2016	6:50:11 PM	6:52:47 PM	True
PID 05	Rückenlage	2	216	7/10/2016	6:52:47 PM	6:56:23 PM	True
PID 05	Außenrotation	0	79	7/10/2016	6:56:23 PM	6:57:42 PM	True
PID 05	Außenrotation	1	135	7/10/2016	6:57:42 PM	6:59:57 PM	True
PID 05	Außenrotation	2	193	7/10/2016	6:59:57 PM	7:03:10 PM	True
PID 05	Schulterblatt	0	83	7/11/2016	6:24:29 PM	6:25:52 PM	False
PID 05	Schulterblatt	1	134	7/11/2016	6:25:52 PM	6:28:06 PM	True
PID 05	Schulterblatt	2	56	7/11/2016	6:28:06 PM	6:29:02 PM	True
PID 05	Wischübung	0	139	7/11/2016	6:29:02 PM	6:31:21 PM	False
PID 05	Wischübung	1	123	7/11/2016	6:31:21 PM	6:33:24 PM	True
PID 05	Wischübung	2	163	7/11/2016	6:33:24 PM	6:36:07 PM	True
PID 05	Rückenlage	0	169	7/11/2016	6:36:07 PM	6:38:56 PM	True
PID 05	Rückenlage	1	23	7/11/2016	6:38:56 PM	6:39:19 PM	True
PID 05	Rückenlage	2	122	7/11/2016	6:39:19 PM	6:41:21 PM	False
PID 05	Außenrotation	0	99	7/11/2016	6:41:21 PM	6:43:00 PM	True
PID 05	Außenrotation	1	89	7/11/2016	6:43:00 PM	6:44:29 PM	True
PID 05	Außenrotation	2	115	7/11/2016	6:44:29 PM	6:46:24 PM	True
PID 05	Schulterblatt	0	69	7/12/2016	9:03:56 AM	9:05:05 AM	False
PID 05	Schulterblatt	1	75	7/12/2016	9:05:05 AM	9:06:20 AM	True
PID 05	Schulterblatt	2	72	7/12/2016	9:06:20 AM	9:07:32 AM	True
PID 05	Wischübung	0	117	7/12/2016	9:07:32 AM	9:09:29 AM	False
PID 05	Wischübung	1	155	7/12/2016	9:09:29 AM	9:12:04 AM	True
PID 05	Wischübung	2	160	7/12/2016	9:12:04 AM	9:14:44 AM	True
PID 05	Rückenlage	0	56	7/12/2016	9:14:44 AM	9:15:40 AM	True
PID 05	Rückenlage	1	1	7/12/2016	9:15:40 AM	9:15:41 AM	False
PID 05	Rückenlage	2	1	7/12/2016	9:15:41 AM	9:15:42 AM	False
PID 05	Außenrotation	0	5	7/12/2016	9:15:42 AM	9:15:47 AM	False
PID 05	Außenrotation	1	1	7/12/2016	9:15:47 AM	9:15:48 AM	False
PID 05	Außenrotation	2	0	7/12/2016	9:15:48 AM	9:15:48 AM	False
PID 05	Schulterblatt	0	2	7/13/2016	7:03:43 PM	7:03:45 PM	False
PID 05	Schulterblatt	1	2	7/13/2016	7:03:45 PM	7:03:47 PM	False
PID 05	Schulterblatt	2	2	7/13/2016	7:03:47 PM	7:03:49 PM	False
PID 05	Wischübung	0	2	7/13/2016	7:03:49 PM	7:03:51 PM	False
PID 05	Wischübung	1	2	7/13/2016	7:03:51 PM	7:03:53 PM	False
PID 05	Wischübung	2	1	7/13/2016	7:03:53 PM	7:03:54 PM	False
PID 05	Rückenlage	0	2	7/13/2016	7:03:54 PM	7:03:56 PM	False
PID 05	Rückenlage	1	1	7/13/2016	7:03:56 PM	7:03:57 PM	False
PID 05	Rückenlage	2	1	7/13/2016	7:03:57 PM	7:03:58 PM	False
PID 05	Außenrotation	0	3	7/13/2016	7:03:58 PM	7:04:01 PM	False
PID 05	Außenrotation	1	1	7/13/2016	7:04:01 PM	7:04:02 PM	False
PID 05	Außenrotation	2	1	7/13/2016	7:04:02 PM	7:04:03 PM	False
PID 05	Schulterblatt	0	14	7/14/2016	7:05:50 PM	7:06:04 PM	False
PID 05	Schulterblatt	1	2	7/14/2016	7:06:04 PM	7:06:06 PM	False
PID 05	Schulterblatt	2	1	7/14/2016	7:06:06 PM	7:06:07 PM	False
PID 05	Wischübung	0	-1	7/14/2016	7:06:07 PM	7:06:07 PM	False
PID 05	Wischübung	1	-1	7/14/2016	7:06:07 PM	7:06:07 PM	False
PID 05	Wischübung	2	-1	7/14/2016	7:06:07 PM	7:06:07 PM	False
PID 05	Rückenlage	0	-1	7/14/2016	7:06:07 PM	7:06:07 PM	False
PID 05	Rückenlage	1	-1	7/14/2016	7:06:07 PM	7:06:07 PM	False
PID 05	Rückenlage	2	-1	7/14/2016	7:06:07 PM	7:06:07 PM	False
PID 05	Außenrotation	0	-1	7/14/2016	7:06:07 PM	7:06:07 PM	False
PID 05	Außenrotation	1	-1	7/14/2016	7:06:07 PM	7:06:07 PM	False
PID 05	Außenrotation	2	-1	7/14/2016	7:06:07 PM	7:06:07 PM	False
PID 05	Schulterblatt	0	6	7/14/2016	7:06:23 PM	7:06:29 PM	False
PID 05	Schulterblatt	1	1	7/14/2016	7:06:29 PM	7:06:30 PM	False
PID 05	Schulterblatt	2	1	7/14/2016	7:06:30 PM	7:06:31 PM	False
PID 05	Wischübung	0	3	7/14/2016	7:06:31 PM	7:06:34 PM	False
PID 05	Wischübung	1	1	7/14/2016	7:06:34 PM	7:06:35 PM	False
PID 05	Wischübung	2	1	7/14/2016	7:06:35 PM	7:06:36 PM	False
PID 05	Rückenlage	0	8	7/14/2016	7:06:36 PM	7:06:44 PM	False
PID 05	Rückenlage	1	1	7/14/2016	7:06:44 PM	7:06:45 PM	False
PID 05	Rückenlage	2	1	7/14/2016	7:06:45 PM	7:06:46 PM	False
PID 05	Außenrotation	0	15	7/14/2016	7:06:46 PM	7:07:01 PM	False
PID 05	Außenrotation	1	1	7/14/2016	7:07:01 PM	7:07:02 PM	False
PID 05	Außenrotation	2	1	7/14/2016	7:07:02 PM	7:07:03 PM	False
PID 05	Schulterblatt	0	2	7/15/2016	5:22:49 PM	5:22:51 PM	False
PID 05	Schulterblatt	1	2	7/15/2016	5:22:51 PM	5:22:53 PM	False
PID 05	Schulterblatt	2	1	7/15/2016	5:22:53 PM	5:22:54 PM	False
PID 05	Wischübung	0	4	7/15/2016	5:22:54 PM	5:22:58 PM	False
PID 05	Wischübung	1	1	7/15/2016	5:22:58 PM	5:22:59 PM	False
PID 05	Wischübung	2	1	7/15/2016	5:22:59 PM	5:23:00 PM	False
PID 05	Rückenlage	0	3	7/15/2016	5:23:00 PM	5:23:03 PM	False
PID 05	Rückenlage	1	1	7/15/2016	5:23:03 PM	5:23:04 PM	False
PID 05	Rückenlage	2	1	7/15/2016	5:23:04 PM	5:23:05 PM	False
PID 05	Außenrotation	0	4	7/15/2016	5:23:05 PM	5:23:09 PM	False
PID 05	Außenrotation	1	0	7/15/2016	5:23:09 PM	5:23:09 PM	False
PID 05	Außenrotation	2	0	7/15/2016	5:23:09 PM	5:23:09 PM	False
PID 05	Schulterblatt	0	1	7/17/2016	5:16:33 PM	5:16:34 PM	False
PID 05	Schulterblatt	1	1	7/17/2016	5:16:34 PM	5:16:35 PM	False
PID 05	Schulterblatt	2	1	7/17/2016	5:16:35 PM	5:16:36 PM	False
PID 05	Wischübung	0	2	7/17/2016	5:16:36 PM	5:16:38 PM	False
PID 05	Wischübung	1	1	7/17/2016	5:16:38 PM	5:16:39 PM	False
PID 05	Wischübung	2	0	7/17/2016	5:16:39 PM	5:16:39 PM	False
PID 05	Rückenlage	0	2	7/17/2016	5:16:39 PM	5:16:41 PM	False
PID 05	Rückenlage	1	0	7/17/2016	5:16:41 PM	5:16:41 PM	False
PID 05	Rückenlage	2	1	7/17/2016	5:16:41 PM	5:16:42 PM	False
PID 05	Außenrotation	0	4	7/17/2016	5:16:42 PM	5:16:46 PM	False
PID 05	Außenrotation	1	0	7/17/2016	5:16:46 PM	5:16:46 PM	False
PID 05	Außenrotation	2	0	7/17/2016	5:16:46 PM	5:16:46 PM	False
PID 05	Schulterblatt	0	1	7/18/2016	10:18:57 PM	10:18:58 PM	False
PID 05	Schulterblatt	1	1	7/18/2016	10:18:58 PM	10:18:59 PM	False
PID 05	Schulterblatt	2	1	7/18/2016	10:18:59 PM	10:19:00 PM	False
PID 05	Wischübung	0	1	7/18/2016	10:19:00 PM	10:19:01 PM	False
PID 05	Wischübung	1	1	7/18/2016	10:19:01 PM	10:19:02 PM	False
PID 05	Wischübung	2	1	7/18/2016	10:19:02 PM	10:19:03 PM	False
PID 05	Rückenlage	0	2	7/18/2016	10:19:03 PM	10:19:05 PM	False
PID 05	Rückenlage	1	1	7/18/2016	10:19:05 PM	10:19:06 PM	False
PID 05	Rückenlage	2	1	7/18/2016	10:19:06 PM	10:19:07 PM	False
PID 05	Außenrotation	0	3	7/18/2016	10:19:07 PM	10:19:10 PM	False
PID 05	Außenrotation	1	1	7/18/2016	10:19:10 PM	10:19:11 PM	False
PID 05	Außenrotation	2	0	7/18/2016	10:19:11 PM	10:19:11 PM	False
PID 05	Schulterblatt	0	1	7/19/2016	5:28:37 PM	5:28:38 PM	False
PID 05	Schulterblatt	1	1	7/19/2016	5:28:38 PM	5:28:39 PM	False
PID 05	Schulterblatt	2	1	7/19/2016	5:28:39 PM	5:28:40 PM	False
PID 05	Wischübung	0	1	7/19/2016	5:28:40 PM	5:28:41 PM	False
PID 05	Wischübung	1	1	7/19/2016	5:28:41 PM	5:28:42 PM	False
PID 05	Wischübung	2	1	7/19/2016	5:28:42 PM	5:28:43 PM	False
PID 05	Rückenlage	0	1	7/19/2016	5:28:43 PM	5:28:44 PM	False
PID 05	Rückenlage	1	1	7/19/2016	5:28:44 PM	5:28:45 PM	False
PID 05	Rückenlage	2	1	7/19/2016	5:28:45 PM	5:28:46 PM	False
PID 05	Außenrotation	0	1	7/19/2016	5:28:46 PM	5:28:47 PM	False
PID 05	Außenrotation	1	1	7/19/2016	5:28:47 PM	5:28:48 PM	False
PID 05	Außenrotation	2	1	7/19/2016	5:28:48 PM	5:28:49 PM	False
PID 05	Schulterblatt	0	1	7/21/2016	UNKNOWN	9:11:13 PM	UNKNOWN
PID 05	Schulterblatt	1	0	7/21/2016	UNKNOWN	9:11:13 PM	UNKNOWN
PID 05	Schulterblatt	2	0	7/21/2016	UNKNOWN	9:11:13 PM	UNKNOWN
PID 05	Wischübung	0	2	7/21/2016	UNKNOWN	9:11:13 PM	UNKNOWN
PID 05	Wischübung	1	0	7/21/2016	UNKNOWN	9:11:13 PM	UNKNOWN
PID 05	Wischübung	2	0	7/21/2016	UNKNOWN	9:11:13 PM	UNKNOWN
PID 05	Rückenlage	0	2	7/21/2016	UNKNOWN	9:11:13 PM	UNKNOWN
PID 05	Rückenlage	1	0	7/21/2016	UNKNOWN	9:11:13 PM	UNKNOWN
PID 05	Rückenlage	2	0	7/21/2016	UNKNOWN	9:11:13 PM	UNKNOWN
PID 05	Außenrotation	0	1	7/21/2016	UNKNOWN	9:11:13 PM	UNKNOWN
PID 05	Außenrotation	1	0	7/21/2016	UNKNOWN	9:11:13 PM	UNKNOWN
PID 05	Außenrotation	2	0	7/21/2016	UNKNOWN	9:11:13 PM	UNKNOWN
PID 05	Schulterblatt	0	1	7/22/2016	UNKNOWN	7:24:52 PM	UNKNOWN
PID 05	Schulterblatt	1	1	7/22/2016	UNKNOWN	7:24:52 PM	UNKNOWN
PID 05	Schulterblatt	2	1	7/22/2016	UNKNOWN	7:24:52 PM	UNKNOWN
PID 05	Wischübung	0	2	7/22/2016	UNKNOWN	7:24:52 PM	UNKNOWN
PID 05	Wischübung	1	1	7/22/2016	UNKNOWN	7:24:52 PM	UNKNOWN
PID 05	Wischübung	2	1	7/22/2016	UNKNOWN	7:24:52 PM	UNKNOWN
PID 05	Rückenlage	0	1	7/22/2016	UNKNOWN	7:24:52 PM	UNKNOWN
PID 05	Rückenlage	1	1	7/22/2016	UNKNOWN	7:24:52 PM	UNKNOWN
PID 05	Rückenlage	2	1	7/22/2016	UNKNOWN	7:24:52 PM	UNKNOWN
PID 05	Außenrotation	0	1	7/22/2016	UNKNOWN	7:24:52 PM	UNKNOWN
PID 05	Außenrotation	1	3	7/22/2016	UNKNOWN	7:24:52 PM	UNKNOWN
PID 05	Außenrotation	2	1	7/22/2016	UNKNOWN	7:24:52 PM	UNKNOWN
PID 05	Schulterblatt	0	1	7/23/2016	UNKNOWN	8:16:48 PM	UNKNOWN
PID 05	Schulterblatt	1	0	7/23/2016	UNKNOWN	8:16:48 PM	UNKNOWN
PID 05	Schulterblatt	2	0	7/23/2016	UNKNOWN	8:16:48 PM	UNKNOWN
PID 05	Wischübung	0	0	7/23/2016	UNKNOWN	8:16:48 PM	UNKNOWN
PID 05	Wischübung	1	0	7/23/2016	UNKNOWN	8:16:48 PM	UNKNOWN
PID 05	Wischübung	2	0	7/23/2016	UNKNOWN	8:16:48 PM	UNKNOWN
PID 05	Rückenlage	0	1	7/23/2016	UNKNOWN	8:16:48 PM	UNKNOWN
PID 05	Rückenlage	1	0	7/23/2016	UNKNOWN	8:16:48 PM	UNKNOWN
PID 05	Rückenlage	2	1	7/23/2016	UNKNOWN	8:16:48 PM	UNKNOWN
PID 05	Außenrotation	0	1	7/23/2016	UNKNOWN	8:16:48 PM	UNKNOWN
PID 05	Außenrotation	1	0	7/23/2016	UNKNOWN	8:16:48 PM	UNKNOWN
PID 05	Außenrotation	2	1	7/23/2016	UNKNOWN	8:16:48 PM	UNKNOWN
PID 05	Schulterblatt	0	1	7/24/2016	UNKNOWN	10:00:32 AM	UNKNOWN
PID 05	Schulterblatt	1	0	7/24/2016	UNKNOWN	10:00:32 AM	UNKNOWN
PID 05	Schulterblatt	2	1	7/24/2016	UNKNOWN	10:00:32 AM	UNKNOWN
PID 05	Wischübung	0	1	7/24/2016	UNKNOWN	10:00:32 AM	UNKNOWN
PID 05	Wischübung	1	1	7/24/2016	UNKNOWN	10:00:32 AM	UNKNOWN
PID 05	Wischübung	2	0	7/24/2016	UNKNOWN	10:00:32 AM	UNKNOWN
PID 05	Rückenlage	0	2	7/24/2016	UNKNOWN	10:00:32 AM	UNKNOWN
PID 05	Rückenlage	1	0	7/24/2016	UNKNOWN	10:00:32 AM	UNKNOWN
PID 05	Rückenlage	2	0	7/24/2016	UNKNOWN	10:00:32 AM	UNKNOWN
PID 05	Außenrotation	0	4	7/24/2016	UNKNOWN	10:00:32 AM	UNKNOWN
PID 05	Außenrotation	1	0	7/24/2016	UNKNOWN	10:00:32 AM	UNKNOWN
PID 05	Außenrotation	2	0	7/24/2016	UNKNOWN	10:00:32 AM	UNKNOWN
PID 05	Schulterblatt	0	1	7/25/2016	UNKNOWN	5:08:28 PM	UNKNOWN
PID 05	Schulterblatt	1	0	7/25/2016	UNKNOWN	5:08:28 PM	UNKNOWN
PID 05	Schulterblatt	2	0	7/25/2016	UNKNOWN	5:08:28 PM	UNKNOWN
PID 05	Wischübung	0	1	7/25/2016	UNKNOWN	5:08:28 PM	UNKNOWN
PID 05	Wischübung	1	0	7/25/2016	UNKNOWN	5:08:28 PM	UNKNOWN
PID 05	Wischübung	2	0	7/25/2016	UNKNOWN	5:08:28 PM	UNKNOWN
PID 05	Rückenlage	0	1	7/25/2016	UNKNOWN	5:08:28 PM	UNKNOWN
PID 05	Rückenlage	1	2	7/25/2016	UNKNOWN	5:08:28 PM	UNKNOWN
PID 05	Rückenlage	2	0	7/25/2016	UNKNOWN	5:08:28 PM	UNKNOWN
PID 05	Außenrotation	0	1	7/25/2016	UNKNOWN	5:08:28 PM	UNKNOWN
PID 05	Außenrotation	1	0	7/25/2016	UNKNOWN	5:08:28 PM	UNKNOWN
PID 05	Außenrotation	2	0	7/25/2016	UNKNOWN	5:08:28 PM	UNKNOWN
PID 05	Schulterblatt	0	2	7/26/2016	UNKNOWN	5:05:04 PM	UNKNOWN
PID 05	Schulterblatt	1	1	7/26/2016	UNKNOWN	5:05:04 PM	UNKNOWN
PID 05	Schulterblatt	2	1	7/26/2016	UNKNOWN	5:05:04 PM	UNKNOWN
PID 05	Wischübung	0	3	7/26/2016	UNKNOWN	5:05:04 PM	UNKNOWN
PID 05	Wischübung	1	0	7/26/2016	UNKNOWN	5:05:04 PM	UNKNOWN
PID 05	Wischübung	2	0	7/26/2016	UNKNOWN	5:05:04 PM	UNKNOWN
PID 05	Rückenlage	0	2	7/26/2016	UNKNOWN	5:05:04 PM	UNKNOWN
PID 05	Rückenlage	1	0	7/26/2016	UNKNOWN	5:05:04 PM	UNKNOWN
PID 05	Rückenlage	2	0	7/26/2016	UNKNOWN	5:05:04 PM	UNKNOWN
PID 05	Außenrotation	0	2	7/26/2016	UNKNOWN	5:05:04 PM	UNKNOWN
PID 05	Außenrotation	1	1	7/26/2016	UNKNOWN	5:05:04 PM	UNKNOWN
PID 05	Außenrotation	2	1	7/26/2016	UNKNOWN	5:05:04 PM	UNKNOWN
PID 05	Schulterblatt	0	1	7/27/2016	UNKNOWN	8:20:25 AM	UNKNOWN
PID 05	Schulterblatt	1	0	7/27/2016	UNKNOWN	8:20:25 AM	UNKNOWN
PID 05	Schulterblatt	2	0	7/27/2016	UNKNOWN	8:20:25 AM	UNKNOWN
PID 05	Wischübung	0	1	7/27/2016	UNKNOWN	8:20:25 AM	UNKNOWN
PID 05	Wischübung	1	0	7/27/2016	UNKNOWN	8:20:25 AM	UNKNOWN
PID 05	Wischübung	2	0	7/27/2016	UNKNOWN	8:20:25 AM	UNKNOWN
PID 05	Rückenlage	0	3	7/27/2016	UNKNOWN	8:20:25 AM	UNKNOWN
PID 05	Rückenlage	1	1	7/27/2016	UNKNOWN	8:20:25 AM	UNKNOWN
PID 05	Rückenlage	2	0	7/27/2016	UNKNOWN	8:20:25 AM	UNKNOWN
PID 05	Außenrotation	0	2	7/27/2016	UNKNOWN	8:20:25 AM	UNKNOWN
PID 05	Außenrotation	1	1	7/27/2016	UNKNOWN	8:20:25 AM	UNKNOWN
PID 05	Außenrotation	2	0	7/27/2016	UNKNOWN	8:20:25 AM	UNKNOWN
