# Supplementary material for: Mobile Phone–Supported Physiotherapy for Frozen Shoulder: Feasibility Assessment Based on a Usability Study
Source: JMIR Rehabil Assist Technol. 2017 Jul 20;4(2):e6. doi: 10.2196/rehab.7085 (PMC5544899; doi:10.2196/rehab.7085)
Supplement: Multimedia Appendix 6 [file rehab_v4i2e6_app6.R]

###############################################################################
# R-Script for the analysis of the "user test "Frozen Shoulder" from July 2016
# Import: two csv-files with all commulated data from the study trials, one row
#         per observation
# Ouput:  plots Mobility Assessment Results, Frequency of Training Set Duration
#         and Classification of Training Sets
# Author: Michael Domhardt
#
# n = 5
###############################################################################

### define global variables for every directory (HINT: Uses "/" insted of "\" even on Windows!)
STUDY_DIRECTORY <- "~/ownCloud/SHC/projects/Matis/SHC_FrozenShoulder_PilotStudy/UsageLogs_QuantitativeAnalysis"
DATA_DIRECTORY <- paste(STUDY_DIRECTORY, "02_DATA", sep="/")
RESULTS_DIRECTORY <- paste(STUDY_DIRECTORY, "03_RESULTS", sep="/")
rm(STUDY_DIRECTORY)

### set working directory
setwd(DATA_DIRECTORY)

### read data file
mobility <- read.table("Mobility_neu.csv"
                       , header = TRUE# table header
                       , sep = ","# column separator 
                       , dec = "."# decimal separator
                       , na.strings = "UNKNOWN"# missing entries
)

training <- read.table("Training_neu.csv"
                       , header = TRUE# table header
                       , sep = ","# column separator 
                       , dec = "."# decimal separator
                       , na.strings = "UNKNOWN"# missing entries
)

### set working directory
setwd(RESULTS_DIRECTORY)

### convert dates
training$date <- strptime(training$day, "%m/%d/%Y")
mobility$date <- strptime(mobility$day, "%m/%d/%Y")

### calculate study duration in days for each participant
training$daysSpent <- unlist(by(training, training$id, function(x)difftime(x$date,x$date[1], units= "days")))
mobility$daysSpent <- unlist(by(mobility, mobility$id, function(x)difftime(x$date,x$date[1], units= "days")))


### count total and invalid data points
trainingTotalCount <- NROW(training)
trainingInvalidCount <- NROW(subset(training, duration < 0)) + NROW(subset(training, duration > 200))
trainingValidCount <- trainingTotalCount - trainingInvalidCount

mobilityTotalCount <- NROW(mobility)
mobilityInvalidCount <- NROW(subset(mobility, percent < 1))
mobilityValidCount <- mobilityTotalCount - mobilityInvalidCount

### remove invalid data points
training <- subset(training, duration > -1)# remove data points where exercise set was canceled
training <- subset(training, duration < 201)# remove data points with implausible durations (1 set of 20 exercises could be done in less then 201 seconds including necessary rest breaks)

mobility <- subset(mobility, percent > 0)


### count influenced and implausible data points
trainingInfluencedCount <- NROW(subset(training, daysSpent < 1)) + NROW(subset(training, daysSpent > 20))
trainingObservationsCount <- trainingValidCount - trainingInfluencedCount

mobilityInfluencedCount <- NROW(subset(mobility, daysSpent < 1)) + NROW(subset(mobility, daysSpent > 20))
mobilityObservationsCount <- mobilityValidCount - mobilityInfluencedCount

### remove influenced data points (due to test supervision)
training <- subset(training, daysSpent > 0)
training <- subset(training, daysSpent < 21)

mobility <- subset(mobility, daysSpent > 0)
mobility <- subset(mobility, daysSpent < 21)


### plot data

### install or update required libraries
install.packages('devEMF', dependencies = TRUE)# required for emf output 
install.packages("lattice", dependencies = TRUE)# required for xyplot 
install.packages('plotrix', dependencies = TRUE)# required for histogram with interrupted y axis 

## load required libraries
require(devEMF)# required for emf output 
require(lattice)# required for xyplot 
require(plotrix)# required for histogram with interrupted y axis 

### defining colors
appGrey <- rgb(160/255, 160/255, 160/255, 1)
appBlue <- rgb(110/255, 185/255, 255/255, 1)
shcGreen <- rgb(175/255, 203/255, 64/255, 1)

plotColors <- c(appGrey, appBlue)# define colors for barplot
barPlotColors <- c(shcGreen, appBlue, appGrey)# define colors for barplot

### configure output
emf(file = "MobilityAssessmentResults.emf"# file name
    , pointsize = 8# font size in points (1 point = 1/72 inch = 25,4/72 mm)
    , family = "Times"
    , width  = 26 / 2.54# width in inch
    , height= 26 / 2.54# height in inchå
)

### configure margins
par (mai = c(
  0.7 / 2.54# bottom margin in inch
  , 1.3 / 2.54# left margin in inch
  , 0.0 / 2.54# top margin in inch
  , 0.0 / 2.54# right margin in inch
)+0.1 / 2.54)

### reorder data frame
mobility$id <- factor(mobility$id, levels=c("PID 05", "PID 04", "PID 03", "PID 01"), order=TRUE)
mobility$exercise_name <- factor(mobility$exercise_name, levels=c("Lateral Arm Lift", "Frontal Arm Lift", "Lateral External Rotation", "Back Rotation / Scratch"), order=TRUE)

### plot
xyplot(percent ~ daysSpent | exercise_name + id
       , data = mobility
       , xlab="Day of Study"
       , ylab="Mobility [%]"
       , col="black"
       , par.settings = list(strip.background = list(col = plotColors))
       )# each participant and exercise in a separate mini plot

### save and close file
dev.off()


### configure output
emf(file = "SetDurationHistogram.emf"# file name
    , pointsize = 8# font size in points (1 point = 1/72 inch = 25,4/72 mm)
    , family = "Times"
    , width  = 10 / 2.54# width in inch
    , height= 10 / 2.54# height in inchå
)

### configure margins
par (mai = c(
  1.3 / 2.54# bottom margin in inch
  , 1.3 / 2.54# left margin in inch
  , 0.0 / 2.54# top margin in inch
  , 0.0 / 2.54# right margin in inch
)+0.1 / 2.54)

### plot data
trainingHistogram <- hist(training$duration
             , breaks=max(training$duration)
             , plot = FALSE
            )

gap.barplot(trainingHistogram$counts
            , gap = c(60,315)
            , xlab = "Duration per Training Set [s]"
            , ytics =c(0,25,50,325,max(test$counts))
            , xaxt = "n"# disable x axis
            , ylab = "Frequency"
            , main = NULL
            , las = 1# label orientation, 0: parallel [default],1: horizontal, 2: perpendicular, 3: vertical
            , col = FALSE
            )

axis(1)# plot new x axis

dev.off()# save and close file


### build data frame for barplot
exerciseDuration <- data.frame(NULL)

for (studyDay in 1:20) {
  exercisesThisStudyDay <- subset(training, daysSpent == studyDay)

  meanSetDuration <- mean(exercisesThisStudyDay$duration)
  standardDeviation <- sd(exercisesThisStudyDay$duration)
  
  totalSets <- NROW(exercisesThisStudyDay)
  
  executedSets <- NROW(subset(exercisesThisStudyDay, duration > 19))
  confirmedSets <- NROW(subset(exercisesThisStudyDay, duration < 7))
  implausibleSets <- totalSets - executedSets - confirmedSets
    
  dataRow <- c(studyDay, meanSetDuration, standardDeviation, totalSets, executedSets, implausibleSets, confirmedSets)
  exerciseDuration <- rbind(exerciseDuration, dataRow)
  }

colnames(exerciseDuration) <- c("studyDay","meanSetDuration", "standardDeviation", "totalSets", "executedSets", "implausibleSets", "confirmedSets")

### delete temporary variables
rm(studyDay)
rm(exercisesThisStudyDay)

rm(meanSetDuration)
rm(standardDeviation)

rm(totalSets)
rm(executedSets)
rm(confirmedSets)
rm(implausibleSets)

rm(dataRow)

### convert data frame for barplot
plotData <- as.data.frame(t(exerciseDuration))
plotData <- plotData[c(5, 7, 6), ]


### configure output
emf(file = "SetClassificationOverTime.emf"# file name
    , pointsize = 8# font size in points (1 point = 1/72 inch = 25,4/72 mm)
    , family = "Times"
    , width  = 12 / 2.54# width in inch
    , height= 8 / 2.54# height in inchå
)

### configure margins
par (mai = c(
  1.3 / 2.54# bottom margin in inch
  , 1.3 / 2.54# left margin in inch
  , 0.0 / 2.54# top margin in inch
  , 0.0 / 2.54# right margin in inch
)+0.1 / 2.54)

### plot data
barplot(as.matrix(plotData)
        , xlab = "Day of Study"
        , ylab = "Exercise Sets"
        , ylim = c(0,120)# value range of the y axis , ylab = "Anzahl"# title of the y axis
        , col = barPlotColors# set colors
        )

# plot legend
legend("topright"# position of the legend in the plot
       #, xpd = TRUE# allow legend outside of plot region
       #, inset=c(-0.9,0.0)
       #       ,  rownames(bars)# names from data set
       , legend = c("during exercise", "for confirmation", "unknown")# individual names
       , fill = barPlotColors# set colors
       , bty = "n"# box around legend, options: "o", "n".
       #       , horiz = TRUE# all legend entries in one line
       , title="App used ..."
)

dev.off()# save and close file


### configure output
emf(file = "SetDurationPerPatientAndStudyDay.emf"# file name
    , pointsize = 8# font size in points (1 point = 1/72 inch = 25,4/72 mm)
    , family = "Times"
    , width  = 20 / 2.54# width in inch
    , height= 12.36 / 2.54# height in inchå
)

### configure margins
par (mai = c(
  1.3 / 2.54# bottom margin in inch
  , 1.3 / 2.54# left margin in inch
  , 0.0 / 2.54# top margin in inch
  , 0.0 / 2.54# right margin in inch
)+0.1 / 2.54)

### plot
xyplot(duration ~ daysSpent | id
       , data = training
       , xlab="Day of Study"
       , ylab="Duration [s]"
       , col="black"
       , par.settings = list(strip.background = list(col = plotColors))
       , layout=c(5,1)
)# each participant and exercise in a separate mini plot

dev.off()# save and close file
